# Supplementary material for: Combining QTL Mapping and Transcriptomics to Decipher the Genetic Architecture of Phenolic Compounds Metabolism in the Conifer White Spruce
Source: Front Plant Sci. 2021 May 17;12:675108. doi: 10.3389/fpls.2021.675108 (PMC8166253; doi:10.3389/fpls.2021.675108)
Supplement: Supplementary file 2 [file Data_Sheet_2.xlsx]

## Sheet: Title_page
	Supporting Information
	List of supporting Information presented:
	Table S2 List and putative functions of genes identified in QTLs.
	Table S4 List of the 603 differentially expressed genes identified for each metabolite.
	Table S5 List of differentially expressed genes classified into BIN functions in MapMan.
	Table S6 Differentially expressed transcription factors (TFs) identified for all five phenolic compounds showing significant QTLs for the two years of measurement. Columns are as follows: Norway spruce (Nemesio-Gorritz et al., 2017): name of the ortholog gene in Norway spruce, as reported in the supplementray material 7 from Nemesio-Gorritz and collaborators (2017).
	Table S8 Candidate genes found for adaptation to climate in other studies.

## Sheet: Table_S2
Metabolite	Year	Parent	Linkage Group	Gene ID	Sequence Description	InterPro Classification
Astringin	2017	77111	2	GQ0036_M03	probable ADP-ribosylation factor GTPase-activating protein AGD5 isoform X2	DhaK domain
				GQ0043_L21	mitochondrial outer membrane protein porin of 36 kDa-like	Porin domain superfamily
				GQ0064_O20	exonuclease mut-7 homolog	Ribonuclease H superfamily
				GQ0069_E04	uncharacterized protein LOC111796681	P-loop containing nucleoside triphosphate hydrolase
				GQ0072_B14	thaumatin-like protein isoform X1	Thaumatin family
				GQ0072_O04	homeobox protein knotted-1-like 2	Leucine-rich repeat domain superfamily
				GQ01301_A04	NA	NA
				GQ01301_D21	F-box protein At2g32560-like	Glycoside hydrolase superfamily
				GQ01303_J05	probable glycosyltransferase STELLO2	RmlC-like cupin domain superfamily
				GQ0167_M01	NA	NA
				GQ0191_B10	mitochondrial proton/calcium exchanger protein	Rapid ALkalinization Factor
				GQ0196_D11	NA	NA
				GQ0201_C16	SNF1-related protein kinase regulatory subunit gamma-1-like	DNA replication factor Cdt1 C-terminal
				GQ0203_B06	nuclear pore complex protein NUP214 isoform X1	Root cap
				GQ0253_D03	non-specific lipid-transfer protein 1-like	Plant lipid transfer protein/Par allergen
				GQ0255_A18	xyloglucan endotransglucosylase/hydrolase protein 9	Glycoside hydrolase family 16
				GQ02760_G09	putative methyltransferase C9orf114 homolog isoform X2	tRNA (guanine-N1-)-methyltransferase N-terminal
				GQ02772_E09	NA	Galactose oxidase/kelch beta-propeller
				GQ02810_A02	non-specific lipid-transfer protein 3-like	Plant lipid transfer protein/Par allergen
				GQ02821_E10	chaperone protein dnaJ 13 isoform X1	DnaJ domain
				GQ02830_J15	MADS-box transcription factor 6	Ubiquinone biosynthesis protein Coq4 eukaryotes
				GQ02904_J21	hydroxymethylglutaryl-CoA lyase, mitochondrial-like	Pyruvate carboxyltransferase
				GQ02906_P05	glutamine synthetase nodule isozyme	Glutamine synthetase catalytic domain
				GQ02908_O23	protein SPIRAL1-like 1	Bestrophin/UPF0187
				GQ03001_E19	cytochrome b561, DM13 and DOMON domain-containing protein At5g54830-like	Cytochrome b561/ferric reductase transmembrane
				GQ03007_E02	transcription factor bHLH30	Helix-loop-helix DNA-binding domain superfamily
				GQ03011_C08	protein RETICULATA-RELATED 3, chloroplastic	Protein RETICULATA-related
				GQ03101_J21	phosphoglycerate mutase-like protein 4 isoform X1	Histidine phosphatase superfamily clade-1
				GQ03108_D03	uncharacterized protein LOC113284385	P-loop containing nucleoside triphosphate hydrolase
				GQ03109_J16	transcription elongation factor B polypeptide 3	Protein of unknown function DUF1645 plant
				GQ03111_L01	eukaryotic translation initiation factor 3 subunit A	Btz domain
				GQ03111_N01	dipeptidyl peptidase family member 6-like	Peptidase S9 prolyl oligopeptidase catalytic domain
				GQ03112_A21	DNA-3-methyladenine glycosylase	Aquaporin-like
				GQ03113_G17	bet1-like SNARE 1-1 isoform X1	NAC domain superfamily
				GQ03113_K04	probable beta-D-xylosidase 6	Immunoglobulin-like fold
				GQ03113_K07	serine/threonine-protein kinase HT1	Serine-threonine/tyrosine-protein kinase catalytic domain
				GQ03116_H14	probable methyltransferase PMT20	Putative S-adenosyl-L-methionine-dependent methyltransferase
				GQ03119_A04	uncharacterized protein LOC8280975	ABC-2 type transporter
				GQ03120_B17	copalyl diphosphate synthase 1-like isoform X1	Terpene synthase N-terminal domain
				GQ03121_G06	probable glycosyltransferase STELLO1	STELLO-like
				GQ03122_L20	phosphoribosylglycinamide formyltransferase, chloroplastic isoform X1	Glycoside hydrolase superfamily
				GQ03204_D06	protein N-lysine methyltransferase METTL21A isoform X1	Lysine methyltransferase
				GQ03207_L01	cilia- and flagella-associated protein 20	CFA20 domain
				GQ03212_B07	B-cell receptor-associated protein 31	Cytochrome b5-like heme/steroid binding domain superfamily
				GQ03213_N17	E3 ubiquitin-protein ligase BRE1-like 1 isoform X1	Zinc finger RING/FYVE/PHD-type
				GQ03216_D18	probable dual-specificity RNA methyltransferase RlmN	Ribosomal RNA large subunit methyltransferase RlmN/Cfr
				GQ03223_A17	F-box/LRR-repeat protein At5g63520	FIST C-domain,FIST C-domain
				GQ03224_G13	plant UBX domain-containing protein 1	Folate-sensitive fragile site protein Fra10Ac1
				GQ03224_J07	uncharacterized protein LOC9632014	Armadillo-type fold
				GQ03233_F16	NA	NA
				GQ03238_A19	NADH dehydrogenase [ubiquinone] 1 alpha subcomplex subunit 6	NADH dehydrogenase [ubiquinone] (complex I) alpha subcomplex subunit 6
				GQ03302_C11	ubiquitin-associated domain-containing protein 2-like isoform X1	Peptidase S54 rhomboid domain
				GQ03303_M05	telomerase Cajal body protein 1	WD40/YVTN repeat-like-containing domain superfamily
				GQ03304_P12	NA	PPM-type phosphatase domain superfamily
				GQ03307_A19	uncharacterized protein LOC103704050	Thylakoid soluble phosphoprotein TSP9
				GQ03309_O12	chloroplastic group IIB intron splicing facilitator CRS2-B, chloroplastic-like	Papain-like cysteine peptidase superfamily
				GQ03312_C15	SEC12-like protein 2 isoform X1	WD40 repeat
				GQ03317_L10	uncharacterized vacuolar membrane protein YML018C isoform X2	NA
				GQ03318_K12	E3 ubiquitin ligase BIG BROTHER-related-like isoform X1	Zinc finger RING/FYVE/PHD-type
				GQ03322_G12	mitogen-activated protein kinase kinase kinase NPK1 isoform X2	Pectin lyase fold/virulence factor
				GQ03322_J04	TIP41-like protein isoform X2	TIP41-like protein
				GQ03419_J03	unnamed product	Aspartic peptidase domain superfamily
				GQ03508_K14	sedoheptulose-1,7-bisphosphatase, chloroplastic-like	Fructose-1-6-bisphosphatase class I N-terminal
				GQ03511_K16	E3 ubiquitin-protein ligase CIP8	Zinc finger RING-type
				GQ03512_B02	F-box/kelch-repeat protein At5g43190-like	Kelch-type beta propeller
				GQ03512_F02	glutamine synthetase cytosolic isozyme isoform X2	Glutamine synthetase beta-Grasp domain
				GQ03513_P04	PREDICTED: uncharacterized protein LOC105783825	Nitroreductase-like
				GQ03603_G02	ATP synthase subunit epsilon, mitochondrial-like	ATP synthase F1 complex epsilon subunit superfamily mitochondrial
				GQ03604_N09	protein AMN1 homolog	Leucine-rich repeat domain superfamily
				GQ03606_L11	WD repeat-containing protein 20 homolog isoform X2	WD40 repeat
				GQ03607_N12	transcription factor bHLH66-like	Helix-loop-helix DNA-binding domain superfamily
				GQ03611_I12	dnaJ homolog subfamily C GRV2	NADH-ubiquinone oxidoreductase 51kDa subunit iron-sulphur binding domain superfamily
				GQ03613_F23	RCC1 and BTB domain-containing protein 1-like isoform X1	Regulator of chromosome condensation RCC1
				GQ03615_E04	protein VAC14 homolog isoform X2	Armadillo-like helical
				GQ03707_C13	UDP-glucose 6-dehydrogenase 4	UDP-glucose/GDP-mannose dehydrogenase
				GQ03713_N01	60S ribosomal protein L38	Ribosomal protein L38e
				GQ03715_J22	xyloglucan endotransglucosylase/hydrolase protein 9-like	Glycoside hydrolase family 16
				GQ03718_O01	40S ribosomal protein Sa-2-like isoform X2	Ribosomal protein S2
				GQ03805_I10	abietadienol/abietadienal oxidase	Cytochrome P450 E-class group I
				GQ03808_H20	probable protein arginine N-methyltransferase 3	Methyltransferase domain 25
				GQ03808_K21	NA	S-adenosyl-L-methionine-dependent methyltransferase
				GQ03810_B10	aquaporin NIP6-1-like	Major intrinsic protein
				GQ03811_K24	NA	NA
				GQ03817_C08	(13E)-labda-7,13-dien-15-ol synthase-like	Terpene synthase N-terminal domain superfamily
				GQ03906_H03	probable ribose-5-phosphate isomerase 3, chloroplastic isoform X1	Purple acid phosphatase-like N-terminal
				GQ04001_D23	NA	Thioredoxin-like superfamily
				GQ04003_E10	eukaryotic initiation factor 4A-3 isoform X1	DEAD/DEAH box helicase domain
				GQ04003_L03	death-associated inhibitor of apoptosis 1-like isoform X2	Zinc finger RING/FYVE/PHD-type
				GQ04007_A07	flavonol synthase/flavanone 3-hydroxylase	Isopenicillin N synthase-like
				GQ04007_P20	armadillo repeat-containing protein 6	Armadillo-like helical
				GQ04102_J17	peptidyl-prolyl cis-trans isomerase CYP40	Tetratricopeptide-like helical domain superfamily
				GQ04105_J02	alpha-N-acetylglucosaminidase-like isoform X2	Alpha-N-acetylglucosaminidase C-terminal
				GQ04107_C02	transcription factor bHLH77-like isoform X1	Glycoside hydrolase superfamily
				GQ04107_E16	dipeptidyl-peptidase 5	Protein kinase-like domain superfamily
				GQ04108_O21	glucose-6-phosphate/phosphate translocator 2, chloroplastic	Sugar phosphate transporter domain
				GQ04109_P23	lysine histidine transporter 2-like	Amino acid transporter transmembrane domain
				WS0051_P07	SNF1-related protein kinase regulatory subunit gamma-1	CBS domain
				WS0074_J11	zinc finger CCCH domain-containing protein 13-like	Protein of unknown function DUF1350
				WS03210_A16	NA	NA
				WS03215_F02	NA	NA
				WS03220_E12	probable voltage-gated potassium channel subunit beta	NADP-dependent oxidoreductase domain superfamily
Catechin	2014	2388	6	GQ0046_M24	importin subunit beta-1-like	Armadillo-like helical,
				GQ0073_P04	protein TONSOKU isoform X1	NA
				GQ0134_H08	DNA polymerase delta subunit 4-like	DNA polymerase delta subunit 4
				GQ0193_L02	LRR receptor-like serine/threonine-protein kinase FEI 1	Protein kinase domain
				GQ0206_I17	cyclin-U1-1	Cyclin PHO80-like
				GQ0207_I02	uncharacterized protein LOC110904810	Armadillo-type fold,Armadillo-type fold
				GQ02510_J14	uncharacterized protein LOC112345450	NA
				GQ0257_H04	probable auxin efflux carrier component 1d	Membrane transport protein
				GQ02754_G07	protein SENSITIVE TO PROTON RHIZOTOXICITY 1-like	Zinc finger C2H2-type
				GQ02807_J11	trafficking protein particle complex subunit 6B-like	Phosphotyrosine protein phosphatase I superfamily
				GQ02808_G22	cation/calcium exchanger 4	Sodium/calcium exchanger membrane region
				GQ02811_D18	NA	NA
				GQ02816_H22	ankyrin repeat domain-containing protein 39-like	Ankyrin repeat
				GQ02824_B13	biorientation of chromosomes in cell division protein 1-like 1 isoform X2	DNA primase large subunit eukaryotic/archaeal
				GQ02824_O01	RAB6A-GEF complex partner protein 1-like isoform X2	Glycosyl transferase family 48
				GQ02825_J15	APO protein 3, mitochondrial-like isoform X2	APO domain
				GQ02825_O24	GPI mannosyltransferase 1-like isoform X2	GPI mannosyltransferase 1,GPI mannosyltransferase 1
				GQ02827_O04	E3 ubiquitin-protein ligase SPL2	Zinc finger RING/FYVE/PHD-type
				GQ02828_P07	wee1-like protein kinase	Papain-like cysteine peptidase superfamily
				GQ02829_I09	pectin acetylesterase 8-like	Pectinacetylesterase/NOTUM
				GQ02904_H13	uncharacterized protein LOC103716667	Mitochondrial cytochrome c oxidase subunit VIc/VIIs superfamily
				GQ03005_A09	serine--tRNA ligase, chloroplastic/mitochondrial	Serine-tRNA ligase type1
				GQ03006_F05	NA	NA
				GQ03008_J10	subtilisin-like protease SBT1.8	Peptidase S8/S53 domain
				GQ03009_E23	rop guanine nucleotide exchange factor 14	PRONE domain
				GQ03010_P15	6-phosphogluconate dehydrogenase, decarboxylating 3	6-phosphogluconate dehydrogenase
				GQ03012_G23	uncharacterized protein LOC9649877	Protein of unknown function DUF1218
				GQ03012_L20	pectin acetylesterase 8-like	Pectinacetylesterase/NOTUM
				GQ03013_G08	probable transmembrane ascorbate ferrireductase 2	Cytochrome b561/ferric reductase transmembrane
				GQ03101_C02	troponin T, skeletal muscle	Domain of unknown function DUF2052
				GQ03115_G02	pentatricopeptide repeat-containing protein At1g60770 isoform X2	Pentatricopeptide repeat
				GQ03116_F15	thioredoxin reductase NTRC	NA
				GQ03116_J18	peter Pan-like protein	Brix domain
				GQ03116_P03	uncharacterized protein LOC112275633 isoform X2	Cytochrome P450 superfamily
				GQ03117_L03	WAT1-related protein At4g19185 isoform X1	WAT1-related protein
				GQ03125_H10	7-deoxyloganetin glucosyltransferase-like	UDP-glucuronosyl/UDP-glucosyltransferase
				GQ03205_L07	zinc finger CCCH domain-containing protein 66-like	Uncharacterised protein family UPF0454
				GQ03212_N08	probable GTP diphosphokinase RSH2, chloroplastic	FAD/NAD(P)-binding domain superfamily
				GQ03219_H24	monoacylglycerol lipase abhd6-A isoform X2	Alpha/beta hydrolase fold-1
				GQ03233_O10	peptide deformylase 1B, chloroplastic	Peptide deformylase
				GQ03236_C22	double-stranded RNA-binding protein 1-like	Leucine-rich repeat domain superfamily
				GQ03303_B16	protein seele	Domain of unknown function DUF3456
				GQ03304_E23	polyadenylate-binding protein-interacting protein 7-like	Domain of unknown function DUF1771
				GQ03307_J16	galactinol synthase 1	Glycosyl transferase family 8
				GQ03312_E17	uncharacterized protein LOC9658753	Uncharacterised protein family UPF0114
				GQ03312_I11	cell division cycle and apoptosis regulator protein 1	Protein kinase-like domain superfamily
				GQ03318_K18	NA	NA
				GQ03318_O19	uncharacterized protein LOC113314217	Protein of unknown function PDDEXK-like
				GQ03321_E05	protein KTI12 homolog	Dirigent protein
				GQ03402_N23	NA	NA
				GQ03406_I12	trihelix transcription factor GT-3b-like	Photosystem I reaction centre subunit N chloroplastic
				GQ03409_F16	histone H3.2	Histone H3/CENP-A
				GQ03417_E16	NA	NA
				GQ03517_A20	NA	NA
				GQ03519_F22	pentatricopeptide repeat-containing protein At1g02150	Pentatricopeptide repeat
				GQ03519_H02	cytochrome b-c1 complex subunit 8-like	Cytochrome b-c1 complex subunit 8 superfamily
				GQ03606_D22	NA	NA
				GQ03616_D10	60S ribosomal protein L13-1	Ribosomal protein L13e
				GQ03711_H19	mRNA-decapping enzyme-like protein isoform X2	mRNA-decapping enzyme subunit 1
				GQ03805_P11	beta-amylase 2, chloroplastic-like isoform X1	RNA-binding domain superfamily
				GQ03812_M13	protein SAWADEE HOMEODOMAIN HOMOLOG 2 isoform X4	NAD(P)-binding domain superfamily
				GQ03813_N18	proteasome subunit alpha type-1-B-like	Proteasome subunit alpha/beta
				GQ03814_N24	uncharacterized protein LOC112797885	Bacterial periplasmic spermidine/putrescine-binding protein
				GQ03815_O08	E3 ubiquitin-protein ligase RLIM-like isoform X2	Sec-independent periplasmic protein translocase TatC
				GQ03906_O12	probable methyltransferase PMT7	Putative S-adenosyl-L-methionine-dependent methyltransferase
				GQ03917_I16	protein SENSITIVE TO PROTON RHIZOTOXICITY 1	S-adenosyl-L-methionine-dependent methyltransferase
				GQ04005_H18	copper transporter 5-like	Ctr copper transporter
				GQ04009_P24	uncharacterized protein LOC103695847	Protein of unknown function DUF4787
				GQ04010_H24	ATP-dependent Clp protease proteolytic subunit isoform X1	ATP-dependent Clp protease proteolytic subunit,Clp protease proteolytic subunit
				GQ04101_J17	mitogen-activated protein kinase 9-like isoform X1	Protein kinase domain
				GQ04108_H06	SUMO-conjugating enzyme SCE1	Ubiquitin-conjugating enzyme/RWD-like
				WS0017_N21	probable alkaline/neutral invertase B	Glycosyl hydrolase family 100
				WS0087_J09	NA	NA
				WS03228_C09	NA	NA
Gallocatechin	2017	77111	4	GQ0015_F01	retinoblastoma-related protein	Cyclin-like superfamily
				GQ0024_B17	(R)-mandelonitrile lyase 2-like	FAD/NAD(P)-binding domain superfamily
				GQ00410_K04	protein unc-13 homolog	Pectin lyase fold/virulence factor
				GQ0042_C17	NA	NA
				GQ0042_C20	general transcription factor IIH subunit 2	Zinc finger RING/FYVE/PHD-type
				GQ0042_K11	uncharacterized protein LOC111999560	Protein of unknown function DUF3527
				GQ00611_J18	CASP-like protein 4C1	HAD superfamily
				GQ0064_F10	histone-fold-containing protein	Histone H2A
				GQ0073_K06	expansin-B3 isoform X2	Expansin cellulose-binding-like domain superfamily
				GQ0081_G13	reticulon-like protein B12 isoform X1	Reticulon
				GQ01309_G10	GDSL esterase/lipase CPRD49-like isoform X2	NA
				GQ0131_M21	ras-related protein RGP1	S-adenosyl-L-methionine-dependent methyltransferase
				GQ0165_E23	UBP1-associated protein 2C	Nucleotide-binding alpha-beta plait domain superfamily
				GQ0173_O04	inositol 3-kinase-like isoform X4	Carbohydrate kinase Pfk
				GQ0175_K03	nodulin homeobox isoform X3	Nodulin homeobox protein
				GQ0197_M23	vicianin hydrolase-like	Glycoside hydrolase family 1
				GQ0201_C07	uncharacterized protein LOC21407060	Late embryogenesis abundant protein LEA_2 subgroup
				GQ0205_E02	cysteine-rich repeat secretory protein 38-like	Gnk2-homologous domain
				GQ0206_L24	probable aspartyl aminopeptidase	Peptidase M18
				GQ0208_O21	acid phosphatase 1-like	HAD superfamily
				GQ0221_M21	NA	NA
				GQ0257_G03	uncharacterized protein LOC113850219 isoform X1	PAR1
				GQ0257_H03	NA	NA
				GQ02747_A06	protein NRT1/ PTR FAMILY 7.3-like	Proton-dependent oligopeptide transporter family
				GQ02806_J04	DNA ligase 1	Transcription elongation factor S-II central domain superfamily
				GQ02808_D15	expansin-B16-like	Expansin cellulose-binding-like domain
				GQ02808_D19	60S acidic ribosomal protein P2B-like	Ribosomal protein P1/P2 N-terminal domain
				GQ02809_M11	ATP-dependent 6-phosphofructokinase 3-like	Phosphofructokinase domain
				GQ02810_E13	uncharacterized protein LOC113323005	Zinc finger RING-CH-type
				GQ02813_B07	ras-related protein RABE1c-like	P-loop containing nucleoside triphosphate hydrolase
				GQ02813_D20	outer envelope membrane protein 7	P-loop containing nucleoside triphosphate hydrolase
				GQ02813_G17	OTU domain-containing protein At3g57810-like	Armadillo-type fold
				GQ02817_N22	high mobility group B protein 1 isoform X1	Pentatricopeptide repeat
				GQ02819_E20	uncharacterized protein LOC103713939	WD40-repeat-containing domain superfamily
				GQ02820_D23	20S-pre-rRNA D-site endonuclease nob1-like isoform X1	NOB1 zinc finger-like superfamily
				GQ02820_O06	uncharacterized protein LOC112024668	EF-hand domain pair
				GQ02824_J22	serine carboxypeptidase-like 50	Peptidase S10 serine carboxypeptidase
				GQ02828_N12	NA	NAC domain superfamily
				GQ02829_I07	sucrose nonfermenting 4-like protein isoform X3	WD40-repeat-containing domain superfamily
				GQ02901_E18	adenylylsulfatase HINT3 isoform X2	Leucine-rich repeat domain superfamily
				GQ02901_F24	fasciclin-like arabinogalactan protein 10	FAS1 domain superfamily
				GQ02902_K19	chaperone protein dnaJ GFA2, mitochondrial	Chaperone DnaJ C-terminal
				GQ03002_K06	UPF0187 protein At3g61320, chloroplastic	Uncharacterised conserved protein UCP016988
				GQ03003_L24	protein MITOFERRINLIKE 1, chloroplastic-like	Mitochondrial carrier domain superfamily
				GQ03010_I04	peptidyl-prolyl cis-trans isomerase CYP20-1 isoform X2	Cyclophilin-type peptidyl-prolyl cis-trans isomerase domain
				GQ03010_M22	choline transporter protein 1-like	Choline transporter-like
				GQ03011_B21	transcription factor bHLH35-like	Helix-loop-helix DNA-binding domain superfamily
				GQ03011_J06	NA	P-loop containing nucleoside triphosphate hydrolase
				GQ03012_O24	protein PTST homolog 3, chloroplastic	P-loop containing nucleoside triphosphate hydrolase
				GQ03013_K11	26S proteasome non-ATPase regulatory subunit 7 homolog A	Rpn11/EIF3F C-terminal,Rpn11/EIF3F C-terminal
				GQ03101_C18	NA	Nucleotide-diphospho-sugar transferases
				GQ03107_N18	signal peptide peptidase-like 2 isoform X3	Peptidase A22B signal peptide peptidase
				GQ03108_C12	conserved oligomeric Golgi complex subunit 3	Conserved oligomeric Golgi complex subunit 3
				GQ03108_G20	NA	Ubiquitin-binding zinc finger
				GQ03109_F03	predicted protein	Armadillo-like helical
				GQ03112_H06	mitochondrial uncoupling protein 1	Mitochondrial carrier UCP-like
				GQ03112_P08	putative receptor-like protein kinase At4g00960	Serine-threonine/tyrosine-protein kinase catalytic domain
				GQ03114_H16	tubulin beta-3 chain	Tubulin
				GQ03115_I09	aspartic proteinase A1-like	Saposin
				GQ03116_A07	COP1-interactive protein 1	Exostosin-like
				GQ03116_N18	ent-kaurenoic acid oxidase 1-like isoform X2	Cytochrome P450 E-class group I
				GQ03119_E14	putative 4-hydroxy-4-methyl-2-oxoglutarate aldolase 3	Ribonuclease E inhibitor RraA/RraA-like protein
				GQ03119_G16	VIN3-like protein 1	Immunoglobulin-like fold
				GQ03121_F11	protein SLOW GREEN 1, chloroplastic	Tetratricopeptide-like helical domain superfamily
				GQ03124_F08	polyadenylation and cleavage factor homolog 4	Protein of unknown function DUF3537
				GQ03124_L03	xyloglucan endotransglucosylase/hydrolase protein 2-like	Xyloglucan endo-transglycosylase C-terminal
				GQ03125_E22	eukaryotic translation initiation factor 4G-like isoform X2	Tubby-like C-terminal
				GQ03125_K13	UDP-N-acetylglucosamine transferase subunit ALG14 homolog	Oligosaccharide biosynthesis protein Alg14-like
				GQ03201_A13	protein NRT1/ PTR FAMILY 7.2 isoform X2	Proton-dependent oligopeptide transporter family
				GQ03202_H09	transcription elongation factor SPT4 homolog 2-like isoform X1	Spt4 superfamily,Spt4/RpoE2 zinc finger
				GQ03202_M14	NA	Nucleotide-diphospho-sugar transferases
				GQ03206_F04	outer envelope pore protein 16, chloroplastic isoform X2	NA
				GQ03208_A14	plant intracellular Ras-group-related LRR protein 6	Protein of unknown function DUF1677 plant
				GQ03208_J05	inositol polyphosphate multikinase beta-like	Inositol polyphosphate kinase superfamily
				GQ03208_J06	probable E3 ubiquitin-protein ligase RZFP34	Zinc finger CHY-type
				GQ03209_A23	nuclear pore complex protein NUP88	Nucleoporin NUP88/NUP82
				GQ03209_C06	uncharacterized protein LOC103722638	Carbohydrate-binding-like fold
				GQ03209_H20	probable calcium-binding protein CML25	Longin-like domain superfamily
				GQ03213_E16	villin-2-like isoform X2	Villin headpiece domain superfamily
				GQ03213_P20	probable choline kinase 2 isoform X2	Heavy metal-associated domain superfamily
				GQ03214_A05	uncharacterized protein LOC17886271	B-box-type zinc finger
				GQ03217_C17	proteasome assembly chaperone 4	Proteasome assembly chaperone 4
				GQ03218_K13	endoplasmic reticulum-Golgi intermediate compartment protein 3	Endoplasmic reticulum vesicle transporter N-terminal
				GQ03219_C22	protein NUCLEAR FUSION DEFECTIVE 6, chloroplastic/mitochondrial isoform X1	Transcription factor K-box
				GQ03219_N05	polycomb group protein EMF2B isoform X1	Polycomb protein VEFS-Box
				GQ03222_C19	NA	Oxoglutarate/iron-dependent dioxygenase
				GQ03228_G13	protein TRIGALACTOSYLDIACYLGLYCEROL 2, chloroplastic-like isoform X2	Protein TRIGALACTOSYLDIACYLGLYCEROL 2-like
				GQ03228_G22	nuclear anchorage protein 1-like	Zinc finger RING-type
				GQ03229_D12	oxalate--CoA ligase-like	ABA/WDS induced protein
				GQ03230_H24	ATP-dependent Clp protease proteolytic subunit-related protein 2, chloroplastic	Pentatricopeptide repeat
				GQ03231_H17	eukaryotic translation initiation factor 4G isoform X1	Glycoside hydrolase superfamily
				GQ03233_I15	7-hydroxymethyl chlorophyll a reductase, chloroplastic isoform X2	Pentatricopeptide repeat
				GQ03233_I17	uncharacterized protein LOC106387276	Ribosomal protein S10 domain superfamily
				GQ03233_I21	DNA-directed RNA polymerases I and III subunit RPAC2-like	DNA-directed RNA polymerase RBP11-like dimerisation domain,
				GQ03233_L15	protein HOTHEAD-like isoform X2	Glucose-methanol-choline oxidoreductase
				GQ03234_G22	thylakoid lumenal 17.4 kDa protein, chloroplastic-like	Pentapeptide repeat
				GQ03301_A10	NA	Phospholipase A2 domain superfamily
				GQ03304_C11	proteasome subunit beta type-1	Nucleophile aminohydrolases N-terminal
				GQ03315_B17	trafficking protein particle complex subunit 13-like isoform X1	Trafficking protein particle complex subunit 13
				GQ03315_I11	predicted protein	Enolase-like C-terminal domain superfamily
				GQ03316_D20	rhomboid-like protein 14, mitochondrial	Peptidase S54 rhomboid domain
				GQ03316_J04	protein NUCLEAR FUSION DEFECTIVE 6, chloroplastic/mitochondrial isoform X2	RPM1-interacting protein 4/NOI4
				GQ03322_P01	allantoinase isoform X3	NA
				GQ03409_G22	U-box domain-containing protein 33 isoform X8	Zinc finger RING/FYVE/PHD-type
				GQ03417_N02	transcription factor KUA1-like isoform X1	SANT/Myb domain
				GQ03418_C18	NA	NA
				GQ03512_H10	NA	NA
				GQ03519_E07	cold shock protein 1-like	Zinc finger CCHC-type
				GQ03519_I17	peroxidase 17-like	Plant peroxidase
				GQ03608_D04	vacuolar protein sorting-associated protein 54, chloroplastic	Vacuolar protein sorting-associated protein 54
				GQ03609_L13	cytochrome P450 90A1-like isoform X1	Protein of unknown function DUF4228 plant
				GQ03615_O17	uncharacterized protein LOC9652363	6-phosphogluconate dehydrogenase-like C-terminal domain superfamily
				GQ03619_E06	NA	NA
				GQ03619_L01	uncharacterized protein LOC4346011	RNA-binding domain superfamily
				GQ03705_E13	protein STABILIZED1	Tetratricopeptide-like helical domain superfamily
				GQ03708_O10	acid phosphatase 1-like	HAD superfamily
				GQ03709_H22	ammonium transporter 1 member 3-like	Ammonium transporter AmtB-like domain
				GQ03710_J06	uncharacterized protein LOC112507217	NADH:ubiquinone oxidoreductase ESSS subunit
				GQ03712_I20	cell wall integrity and stress response component 1	PAR1
				GQ03716_M16	putative ABC1 protein At2g40090 isoform X1	UbiB domain
				GQ03718_B07	protein CUP-SHAPED COTYLEDON 2-like	NAC domain superfamily
				GQ03802_L22	NA	NA
				GQ03809_K17	NA	Pectin lyase fold/virulence factor
				GQ03809_P07	tubulin beta chain	Zinc finger RanBP2-type superfamily
				GQ03811_G16	oxalate--CoA ligase-like	Glycoside hydrolase superfamily
				GQ03901_N10	stem-specific protein TSJT1-like	Nucleophile aminohydrolases N-terminal
				GQ03902_A01	NA	NA
				GQ03916_L08	proline transporter 1	Amino acid transporter transmembrane domain
				GQ03917_I22	monothiol glutaredoxin-S11 isoform X3	tRNA N6-adenosine threonylcarbamoyltransferase Kae1/OSGEP
				GQ04001_D05	eyes absent homolog	EYA domain
				GQ04002_O11	NA	Glutamine synthetase/guanido kinase catalytic domain
				GQ04006_G24	serine/threonine-protein kinase BSK5-like isoform X2	Serine-threonine/tyrosine-protein kinase catalytic domain
				GQ04007_B15	methionine adenosyltransferase 2 subunit beta isoform X2	Flavodoxin/nitric oxide synthase
				GQ04009_M14	NAD-dependent malic enzyme 59 kDa isoform, mitochondrial	Malic enzyme N-terminal domain superfamily
				GQ04012_G01	aquaporin TIP4-1	Aquaporin transporter
				GQ04012_K20	putative ribosomal large subunit pseudouridine synthase SVR1, chloroplastic	RNA-binding S4 domain superfamily
				GQ04013_C10	NA	NA
				GQ04013_E18	serine/threonine-protein kinase BSK2-like	Tetratricopeptide-like helical domain superfamily
				GQ04101_F17	SMR domain-containing protein At5g58720	Helix-loop-helix DNA-binding domain superfamily
				GQ04101_I10	uncharacterized protein LOC7454940	Zinc-ribbon 15
				GQ04101_J07	dnaJ homolog subfamily C member 17-like	DnaJ domain
				GQ04104_K08	PREDICTED: uncharacterized protein LOC105968613	S-adenosyl-L-methionine-dependent methyltransferase
				GQ04105_G02	mediator of RNA polymerase II transcription subunit 12-like isoform X1	S-adenosyl-L-methionine-dependent methyltransferase
				GQ04106_I23	CBS domain-containing protein CBSX5-like	CBS domain
				GQ04108_H18	thylakoid ADP,ATP carrier protein, chloroplastic	Mitochondrial carrier protein
				GQ04108_I13	lysine-specific demethylase 5D	Zinc finger PHD-finger
				GQ04112_B11	peptidyl-prolyl cis-trans isomerase PASTICCINO1-like	Nuclear segregation protein Bfr1
				GQ04113_L03	serine/threonine-protein kinase SAPK10 isoform X1	Ubiquitin-conjugating enzyme/RWD-like
				WS00721_F24	serine racemase isoform X3	Leucine-rich repeat domain superfamily
				WS00839_A12	NA	NA
				WS00840_M23	cactin-like isoform X3	Cactin C-terminal,Cactin C-terminal,Cactin C-terminal
				WS0261_D20	uncharacterized protein LOC107432827 isoform X1	Domain of unknown function DUF3741
				WS0262_K15	NA	NA
				WS02631_E04	probable NOT transcription complex subunit VIP2 isoform X1	CCR4-NOT complex subunit 2/3/5 N-terminal domain superfamily
				WS0269_P08	uncharacterized protein LOC113347032 isoform X1	Zinc finger RING/FYVE/PHD-type
				WS0311_D13	NA	Six-hairpin glycosidase superfamily
				WS0326_A16	NA	NA
				WS0335_I01	chaperone protein dnaJ GFA2, mitochondrial	DnaJ domain
				WS0336_L20	transcription termination factor MTEF1, chloroplastic	Transcription termination factor mitochondrial/chloroplastic
				WS0338_L12	protein MALE DISCOVERER 2	Homeobox-like domain superfamily
Gallocatechin	2017	77111	8	GQ0024_H21	serine/threonine-protein kinase EDR1-like	Serine-threonine/tyrosine-protein kinase catalytic domain
				GQ0047_F23	protein IQ-DOMAIN 1	Domain of unknown function DUF4005
				GQ0061_A21	NAD-dependent protein deacetylase SRT1-like isoform X2	NA
				GQ0067_J01	NA	NA
				GQ01312_C04	TLC domain-containing protein At5g14285	TLC domain-containing protein At5g14285-like
				GQ0133_D18	protein BEARSKIN2	NAC domain superfamily
				GQ0188_D02	probable plastid-lipid-associated protein 14, chloroplastic	NA
				GQ0195_L07	thiamine thiazole synthase 2, chloroplastic	Tetratricopeptide-like helical domain superfamily
				GQ0201_N22	tRNA (guanine(9)-N1)-methyltransferase	tRNA methyltransferase TRM10-type domain superfamily
				GQ02015_O10	NA	NA
				GQ02016_M09	protein NRT1/ PTR FAMILY 4.3-like	Proton-dependent oligopeptide transporter family
				GQ02801_E06	methionine S-methyltransferase isoform X2	Pyridoxal phosphate-dependent transferase major domain
				GQ02803_C18	uncharacterized protein LOC111014879	Ribosomal protein L34
				GQ02810_J06	protein TPR3-like	WD40/YVTN repeat-like-containing domain superfamily
				GQ02811_M20	PREDICTED: uncharacterized protein LOC107006750	LSM domain superfamily
				GQ02812_E18	uncharacterized protein At4g00950-like	Protein of unknown function DUF688
				GQ02813_K07	mitochondrial import receptor subunit TOM20-like	Tetratricopeptide-like helical domain superfamily
				GQ02815_O18	CCR4-NOT transcription complex subunit 1 isoform X2	CCR4-Not complex component Not1 C-terminal
				GQ02817_C04	protein RESPONSE TO LOW SULFUR 3-like	mRNA-decapping enzyme subunit 1
				GQ02823_J20	protein C2-DOMAIN ABA-RELATED 4	C2 domain
				GQ02823_K22	NA	NA
				GQ02825_L20	NA	FAD/NAD-linked reductase dimerisation domain superfamily
				GQ02828_B18	nascent polypeptide-associated complex subunit alpha, muscle-specific form-like	NAD(P)-binding domain superfamily
				GQ02829_O11	NA	NA
				GQ02901_E11	probable E3 ubiquitin-protein ligase ARI7 isoform X1	Zinc finger RING/FYVE/PHD-type
				GQ02902_M01	probable polygalacturonase	NA
				GQ02903_B08	probable inactive leucine-rich repeat receptor kinase XIAO	Protein kinase domain
				GQ03006_J10	chaperone protein dnaJ 16	Protein trichome birefringence-like 12
				GQ03012_C13	O-acyltransferase WSD1-like isoform X2	O-acyltransferase WSD1 C-terminal
				GQ03013_K19	uncharacterized protein LOC18034730	Acyl transferase
				GQ03102_M11	vacuolar-sorting protein BRO1	Tetratricopeptide-like helical domain superfamily
				GQ03102_M12	syntaxin-61-like isoform X1	Syntaxin 6 N-terminal
				GQ03107_N12	uncharacterized protein ycf45	FY-rich C-terminal,FY-rich C-terminal
				GQ03108_K22	uncharacterized protein LOC113716975	Mur ligase C-terminal domain superfamily
				GQ03112_N12	kinesin-like protein KIN-14C isoform X2	Kinesin motor domain
				GQ03115_D20	probable E3 ubiquitin ligase SUD1	Ubiquitin-like domain superfamily
				GQ03125_M16	uncharacterized protein LOC111298217 isoform X7	Protein of unknown function DUF707
				GQ03126_M13	protein STRICTOSIDINE SYNTHASE-LIKE 3	Strictosidine synthase conserved region
				GQ03203_K14	25S rRNA (cytosine-C(5))-methyltransferase nop2	Glycolipid transfer protein superfamily
				GQ03207_F24	protein OS-9 homolog	Mannose-6-phosphate receptor binding domain superfamily
				GQ03208_O15	uric acid degradation bifunctional protein TTL isoform X1	Transthyretin/hydroxyisourate hydrolase domain
				GQ03209_G08	trihelix transcription factor GT-2 isoform X2	Histidine phosphatase superfamily
				GQ03211_D08	DNA repair RAD52-like protein 1, mitochondrial	Phospholipid/glycerol acyltransferase
				GQ03215_G21	uncharacterized protein LOC113299026 isoform X2	Nucleic acid-binding OB-fold
				GQ03216_C23	ferredoxin-thioredoxin reductase catalytic chain, chloroplastic-like isoform X2	Ferredoxin thioredoxin reductase catalytic beta subunit superfamily
				GQ03228_L01	uncharacterized protein LOC111310981	Protein of unknown function DUF4228 plant
				GQ03230_F19	protein DEFECTIVE IN MERISTEM SILENCING 3 isoform X2	Alpha/Beta hydrolase fold
				GQ03234_A20	B-box zinc finger protein 22 isoform X2	Chloramphenicol acetyltransferase-like domain superfamily
				GQ03236_O10	ferric reduction oxidase 7, chloroplastic-like	Ferric reductase transmembrane component-like domain
				GQ03237_M18	protein ACTIVITY OF BC1 COMPLEX KINASE 7, chloroplastic-like	Myb domain
				GQ03301_H24	protein SEH1	WD40/YVTN repeat-like-containing domain superfamily
				GQ03312_F08	2-C-methyl-D-erythritol 4-phosphate cytidylyltransferase, chloroplastic isoform X1	Nucleotide-diphospho-sugar transferases
				GQ03312_N02	CBS domain-containing protein CBSX1, chloroplastic-like	CBS domain
				GQ03319_F07	protein PHOX1	Tetratricopeptide-like helical domain superfamily
				GQ03319_G22	AT-hook motif nuclear-localized protein 10	RNA-binding domain superfamily
				GQ03323_I17	protein WHAT'S THIS FACTOR 1 homolog	F-box-like domain superfamily
				GQ03326_C13	22.7 kDa class IV heat shock protein	HSP20-like chaperone
				GQ03326_I17	protein ABIL1 isoform X2	TFB5-like superfamily
				GQ03401_N08	vesicle transport protein SFT2B	Vesicle transport protein Got1/SFT2-like
				GQ03408_H09	NA	NA
				GQ03409_O16	B2 protein	Development/cell death domain
				GQ03416_N23	photosystem I reaction center subunit III, chloroplastic	Photosystem I PsaF reaction centre subunit III
				GQ03418_D15	protein RESPONSE TO LOW SULFUR 3	FAD/NAD(P)-binding domain superfamily,Protein response to low sulfur
				GQ03505_J11	TBC1 domain family member 15-like isoform X1	NAD(P)-binding domain superfamily
				GQ03513_I03	CRS2-associated factor 1, mitochondrial	RNA-binding CRM domain
				GQ03515_B19	CLP protease regulatory subunit CLPX1, mitochondrial-like	S-adenosyl-L-methionine-dependent methyltransferase
				GQ03517_N16	proline--tRNA ligase, chloroplastic/mitochondrial	Proline-tRNA ligase class Iia
				GQ03610_M16	probable splicing factor 3A subunit 1	P-loop containing nucleoside triphosphate hydrolase
				GQ03615_G04	uncharacterized protein LOC112529360	High mobility group box domain superfamily
				GQ03616_J03	NA	Mediator of RNA polymerase II transcription subunit 32
				GQ03617_J13	leucine--tRNA ligase, cytoplasmic	Methionyl/Valyl/Leucyl/Isoleucyl-tRNA synthetase anticodon-binding
				GQ03703_M23	uncharacterized protein LOC106768669	RecQ mediated genome instability protein N-terminal
				GQ03706_A04	vacuolar protein sorting-associated protein 9A	VPS9 domain superfamily
				GQ03706_F01	subtilisin-like protease SBT2.5 isoform X2	Peptidase S8 propeptide/proteinase inhibitor I9 superfamily
				GQ03708_F08	protein DETOXIFICATION 40-like	Multi antimicrobial extrusion protein
				GQ03709_E03	PHD finger protein At1g33420-like	TMEM33/Pom33 family
				GQ03711_G13	putative DNA glycosylase At3g47830	Helix-turn-helix base-excision DNA repair C-terminal
				GQ03803_I20	U-box domain-containing protein 38-like	Armadillo-like helical
				GQ03810_O23	small ubiquitin-related modifier 2-like	GroES-like superfamily
				GQ03811_H05	aspartyl protease family protein 2-like	Aspartic peptidase A1 family
				GQ03811_P01	protein IN CHLOROPLAST ATPASE BIOGENESIS, chloroplastic-like	Glycoside hydrolase superfamily
				GQ03813_L06	glutathione S-transferase U17-like	Glutathione S-transferase N-terminal
				GQ03813_M07	protein MEMO1	Calvin cycle protein CP12-like,
				GQ03906_J19	protein bicaudal C homolog 1-like isoform X1	Mlo-related protein
				GQ03907_B09	keratin, type II cytoskeletal I-like	Histone-fold
				GQ03914_J23	NA	NA
				GQ03919_C06	elongation factor 2	Translation elongation factor EFG/EF2 domain IV
				GQ04001_L05	germin-like protein subfamily 1 member 1	Cupin 1
				GQ04004_J08	polyadenylate-binding protein-interacting protein 11-like isoform X1	Nucleotide-binding alpha-beta plait domain superfamily
				GQ04011_G12	protein NUCLEAR FUSION DEFECTIVE 4-like	Major facilitator superfamily
				GQ04011_M08	polyadenylate-binding protein-interacting protein 4-like	Fructose-16-bisphosphatase class 1
				GQ04106_F04	protein RESPONSE TO LOW SULFUR 3-like	Metallo-dependent phosphatase-like,Protein response to low sulfur
				GQ04108_O24	CBL-interacting protein kinase 23	Translation protein beta-barrel domain superfamily
				GQ04110_L13	zinc finger protein CONSTANS-LIKE 6	CCT domain
				GQ04112_C19	expansin-like A2	Expansin/Lol pI
				GQ04113_H12	protein root UVB sensitive 6 isoform X2	Root UVB sensitive family
				WS0014_C07	trihelix transcription factor GTL1 isoform X2	FAD/NAD-linked reductase dimerisation domain superfamily,
				WS0078_K11	NA	NA
				WS00839_O12	squamous cell carcinoma antigen recognized by T-cells 3-like isoform X1	LSM-interacting domain
Gallocatechin	2017	2388	8	GQ0023_K14	NA	NA
				GQ0024_H21	serine/threonine-protein kinase EDR1-like	Serine-threonine/tyrosine-protein kinase catalytic domain
				GQ0043_P19	PHD and RING finger domain-containing protein C126.07c-like	Uncharacterised domain Wax2 C-terminal
				GQ01312_C04	TLC domain-containing protein At5g14285	TLC domain-containing protein At5g14285-like
				GQ0194_J24	putative multidrug resistance protein	ABC transporter-like
				GQ0195_L07	thiamine thiazole synthase 2, chloroplastic	Tetratricopeptide-like helical domain superfamily
				GQ0196_O20	voltage-gated hydrogen channel 1-like	Phosphatidylinositol-4-phosphate 5-kinase core
				GQ0197_G20	eukaryotic translation initiation factor 3 subunit G	AP-2 complex subunit mu C-terminal superfamily
				GQ0204_N12	DEAD-box ATP-dependent RNA helicase 20-like	Pentatricopeptide repeat
				GQ0206_P09	protein JINGUBANG-like	WD40 repeat
				GQ02803_L24	uncharacterized protein LOC100306294	ER lumen protein retaining receptor
				GQ02805_E09	ribonuclease H2 subunit B	Protein kinase-like domain superfamily
				GQ02810_J06	protein TPR3-like	WD40/YVTN repeat-like-containing domain superfamily
				GQ02811_M20	PREDICTED: uncharacterized protein LOC107006750	LSM domain superfamily
				GQ02829_F05	bifunctional protein FolD 2-like	Tetrahydrofolate dehydrogenase/cyclohydrolase
				GQ02902_M01	probable polygalacturonase	NA
				GQ03001_M04	alpha-mannosidase I MNS5	Glycoside hydrolase family 47
				GQ03006_J10	chaperone protein dnaJ 16	Protein trichome birefringence-like 12
				GQ03102_E20	mitochondrial pyruvate carrier 1 isoform X1	Mitochondrial pyruvate carrier
				GQ03102_F17	protein DEHYDRATION-INDUCED 19-like	Drought induced 19 protein type zinc-binding domain
				GQ03104_K05	alpha/beta hydrolase domain-containing protein 17A-like	Alpha/Beta hydrolase fold
				GQ03116_B04	metal transporter Nramp6	NRAMP family
				GQ03121_J14	NA	Ribosomal protein S30,Ribosomal protein S30
				GQ03123_B08	NA	NA
				GQ03125_M16	uncharacterized protein LOC111298217 isoform X7	Protein of unknown function DUF707
				GQ03214_J12	UDP-glycosyltransferase 89B2-like	UDP-glucuronosyl/UDP-glucosyltransferase
				GQ03216_C23	ferredoxin-thioredoxin reductase catalytic chain, chloroplastic-like isoform X2	Ferredoxin thioredoxin reductase catalytic beta subunit superfamily
				GQ03222_J15	zinc finger AN1 domain-containing stress-associated protein 12-like	Zinc finger AN1-type
				GQ03227_N24	ABC transporter B family member 15-like	Protein SHORT HYPOCOTYL IN WHITE LIGHT 1
				GQ03232_D12	3-methyl-2-oxobutanoate hydroxymethyltransferase 1, mitochondrial-like isoform X3	Pyruvate kinase-like domain superfamily
				GQ03234_K20	probable galacturonosyltransferase-like 7	Glycosyl transferase family 8
				GQ03318_B02	cytochrome c oxidase assembly protein COX19	Cysteine alpha-hairpin motif superfamily
				GQ03319_G22	AT-hook motif nuclear-localized protein 10	RNA-binding domain superfamily
				GQ03320_J15	NA	Uncharacterized protein At3g17950-like
				GQ03323_I17	protein WHAT'S THIS FACTOR 1 homolog	F-box-like domain superfamily
				GQ03326_O21	molybdate transporter 2-like	Molybdate transporter 1/2
				GQ03406_J10	uncharacterized protein LOC100828448 isoform X4	Exonuclease phage-type/RecB C-terminal
				GQ03416_N23	photosystem I reaction center subunit III, chloroplastic	Photosystem I PsaF reaction centre subunit III
				GQ03502_H03	protein DMR6-LIKE OXYGENASE 1 isoform X1	Oxoglutarate/iron-dependent dioxygenase
				GQ03505_J11	TBC1 domain family member 15-like isoform X1	NAD(P)-binding domain superfamily
				GQ03616_J03	NA	Mediator of RNA polymerase II transcription subunit 32
				GQ03617_J13	leucine--tRNA ligase, cytoplasmic	Methionyl/Valyl/Leucyl/Isoleucyl-tRNA synthetase anticodon-binding
				GQ03703_M23	uncharacterized protein LOC106768669	RecQ mediated genome instability protein N-terminal
				GQ03706_F01	subtilisin-like protease SBT2.5 isoform X2	Peptidase S8 propeptide/proteinase inhibitor I9 superfamily
				GQ03711_G13	putative DNA glycosylase At3g47830	Helix-turn-helix base-excision DNA repair C-terminal
				GQ03719_O16	protein PECTIC ARABINOGALACTAN SYNTHESIS-RELATED-like	Ferritin-like superfamily
				GQ03803_I20	U-box domain-containing protein 38-like	Armadillo-like helical
				GQ03811_P01	protein IN CHLOROPLAST ATPASE BIOGENESIS, chloroplastic-like	Glycoside hydrolase superfamily
				GQ03906_J19	protein bicaudal C homolog 1-like isoform X1	Mlo-related protein
				GQ04001_L05	germin-like protein subfamily 1 member 1	Cupin 1
				GQ04002_E14	30S ribosomal protein S21, chloroplastic	Ribosomal protein S21
				WS00723_O17	NA	NA
Gallocatechin	2014	77111	6	GQ0015_G22	F-box protein At1g78280 isoform X2	NA
				GQ0025_O04	expansin-like B1	Expansin cellulose-binding-like domain superfamily
				GQ01304_L05	histone H3.2	Histone H3/CENP-A
				GQ0132_H22	histone H3.2	Histone H3/CENP-A
				GQ0166_A11	thermospermine synthase ACAULIS5	Spermidine synthase tetramerisation domain
				GQ0207_D04	mitogen-activated protein kinase homolog NTF3-like	Tetratricopeptide-like helical domain superfamily
				GQ0207_K03	carbon catabolite repressor protein 4 homolog 2-like	Endonuclease/exonuclease/phosphatase superfamily
				GQ0208_D11	protein PEROXIN-4 isoform X1	Ubiquitin-conjugating enzyme/RWD-like
				GQ02801_N08	NA	Ferredoxin thioredoxin reductase catalytic beta subunit superfamily
				GQ02805_M09	ubiquinol oxidase 2, mitochondrial-like	Alternative oxidase superfamily
				GQ02808_O12	armadillo repeat-containing protein 8 isoform X2	Armadillo-like helical
				GQ02813_K08	dCTP pyrophosphatase 1-like	dCTP pyrophosphatase 1
				GQ02820_L07	anthranilate synthase alpha subunit 1, chloroplastic-like	ADC synthase
				GQ02825_I15	uncharacterized protein LOC111313619	Winged helix DNA-binding domain superfamily
				GQ02905_P07	ras-related protein Rab11D	Small GTP-binding protein domain
				GQ03005_H05	NA	NA
				GQ03007_E06	NA	NA
				GQ03012_C06	NA	GT29-like superfamiliy,GT29-like superfamiliy
				GQ03101_F15	NA	NA
				GQ03109_F20	E3 ubiquitin protein ligase DRIP2	Zinc finger RING/FYVE/PHD-type
				GQ03116_I03	ATPase family AAA domain-containing protein 3 isoform X2	Nucleotide-diphospho-sugar transferases
				GQ03116_N23	SCP-like extracellular protein domain-containing protein precursor	Harbinger transposase-derived nuclease domain
				GQ03207_L03	monoglyceride lipase	Alpha/Beta hydrolase fold
				GQ03237_L23	peroxisome biogenesis factor 10 isoform X1	Zinc finger RING-type
				GQ03239_E17	TOM1-like protein 1	Target of Myb protein 1
				GQ03308_O03	protein MET1, chloroplastic	P-loop containing nucleoside triphosphate hydrolase
				GQ03310_B15	40S ribosomal protein S3-3-like	Ribosomal protein S3 C-terminal
				GQ03310_B21	clustered mitochondria protein-like	Concanavalin A-like lectin/glucanase domain superfamily
				GQ03311_H18	probable nitronate monooxygenase	Nitronate monooxygenase
				GQ03321_H07	vesicle transport protein GOT1-like	Vesicle transport protein Got1/SFT2-like
				GQ03322_N01	probable E3 ubiquitin-protein ligase HERC3 isoform X3	Regulator of chromosome condensation 1/beta-lactamase-inhibitor protein II
				GQ03405_A13	ATP-dependent Clp protease proteolytic subunit 4, chloroplastic	ATP-dependent Clp protease proteolytic subunit
				GQ03412_G19	urea-proton symporter DUR3	Urea active transporter
				GQ03418_K19	NA	NA
				GQ03503_C11	heterogeneous nuclear ribonucleoprotein Q	Nucleotide-binding alpha-beta plait domain superfamily
				GQ03507_O20	protein ELC-like	Osmotin/thaumatin-like superfamily
				GQ03605_E18	exocyst complex component SEC10b	Exocyst complex component Sec10-like
				GQ03609_O01	NA	NA
				GQ03615_M23	histone H3.2	Histone H3/CENP-A
				GQ03712_K15	uncharacterized protein LOC112017092	Potassium transporter
				GQ03714_M24	DEAD-box ATP-dependent RNA helicase 5	Helicase C-terminal,Helicase C-terminal
				GQ03805_A03	NA	Longin-like domain superfamily
				GQ03914_H04	early light-induced protein 1, chloroplastic-like	Chlorophyll A-B binding protein
				GQ04003_C23	predicted protein	Glutathione S-transferase C-terminal domain superfamily
				GQ04004_O01	cathepsin B-like protease 2	Peptidase C1A propeptide
				GQ04004_O18	putative RNA polymerase II subunit B1 CTD phosphatase RPAP2 homolog	Nucleophile aminohydrolases N-terminal
				GQ04009_P22	PHD finger protein ALFIN-LIKE 4 isoform X1	Zinc finger PHD-finger
				GQ04010_D06	phosphoribosylamine--glycine ligase	Phosphoribosylglycinamide synthetase N-terminal
				GQ04102_C19	phenylalanine ammonia-lyase-like	Aromatic amino acid lyase
				GQ04103_B02	haloacid dehalogenase-like hydrolase domain-containing protein At4g39970 isoform X1	HAD superfamily
				GQ04109_P05	protein ELF4-LIKE 4-like	Protein EARLY FLOWERING 4 domain
				WS00110_I05	NA	Protein of unknown function DUF1168
Gallocatechin	2014	2388	8	GQ0024_H21	serine/threonine-protein kinase EDR1-like	Serine-threonine/tyrosine-protein kinase catalytic domain
				GQ0047_F23	protein IQ-DOMAIN 1	Domain of unknown function DUF4005
				GQ01312_C04	TLC domain-containing protein At5g14285	TLC domain-containing protein At5g14285-like
				GQ0133_D18	protein BEARSKIN2	NAC domain superfamily
				GQ0194_J24	putative multidrug resistance protein	ABC transporter-like
				GQ0195_L07	thiamine thiazole synthase 2, chloroplastic	Tetratricopeptide-like helical domain superfamily
				GQ0196_O20	voltage-gated hydrogen channel 1-like	Phosphatidylinositol-4-phosphate 5-kinase core
				GQ02015_O10	NA	NA
				GQ02016_M09	protein NRT1/ PTR FAMILY 4.3-like	Proton-dependent oligopeptide transporter family
				GQ0206_P09	protein JINGUBANG-like	WD40 repeat
				GQ02803_L24	uncharacterized protein LOC100306294	ER lumen protein retaining receptor
				GQ02805_E09	ribonuclease H2 subunit B	Protein kinase-like domain superfamily
				GQ02810_J06	protein TPR3-like	WD40/YVTN repeat-like-containing domain superfamily
				GQ02811_M20	PREDICTED: uncharacterized protein LOC107006750	LSM domain superfamily
				GQ02815_O18	CCR4-NOT transcription complex subunit 1 isoform X2	CCR4-Not complex component Not1 C-terminal
				GQ02828_B18	nascent polypeptide-associated complex subunit alpha, muscle-specific form-like	NAD(P)-binding domain superfamily
				GQ02902_M01	probable polygalacturonase	NA
				GQ03001_M04	alpha-mannosidase I MNS5	Glycoside hydrolase family 47
				GQ03006_J10	chaperone protein dnaJ 16	Protein trichome birefringence-like 12
				GQ03012_C13	O-acyltransferase WSD1-like isoform X2	O-acyltransferase WSD1 C-terminal
				GQ03102_E20	mitochondrial pyruvate carrier 1 isoform X1	Mitochondrial pyruvate carrier
				GQ03104_K05	alpha/beta hydrolase domain-containing protein 17A-like	Alpha/Beta hydrolase fold
				GQ03112_N12	kinesin-like protein KIN-14C isoform X2	Kinesin motor domain
				GQ03125_M16	uncharacterized protein LOC111298217 isoform X7	Protein of unknown function DUF707
				GQ03216_C23	ferredoxin-thioredoxin reductase catalytic chain, chloroplastic-like isoform X2	Ferredoxin thioredoxin reductase catalytic beta subunit superfamily
				GQ03222_J15	zinc finger AN1 domain-containing stress-associated protein 12-like	Zinc finger AN1-type
				GQ03227_N24	ABC transporter B family member 15-like	Protein SHORT HYPOCOTYL IN WHITE LIGHT 1
				GQ03228_L01	uncharacterized protein LOC111310981	Protein of unknown function DUF4228 plant
				GQ03230_F19	protein DEFECTIVE IN MERISTEM SILENCING 3 isoform X2	Alpha/Beta hydrolase fold
				GQ03232_D12	3-methyl-2-oxobutanoate hydroxymethyltransferase 1, mitochondrial-like isoform X3	Pyruvate kinase-like domain superfamily
				GQ03234_K20	probable galacturonosyltransferase-like 7	Glycosyl transferase family 8
				GQ03318_B02	cytochrome c oxidase assembly protein COX19	Cysteine alpha-hairpin motif superfamily
				GQ03319_G22	AT-hook motif nuclear-localized protein 10	RNA-binding domain superfamily
				GQ03320_J15	NA	Uncharacterized protein At3g17950-like
				GQ03323_I17	protein WHAT'S THIS FACTOR 1 homolog	F-box-like domain superfamily
				GQ03409_O16	B2 protein	Development/cell death domain
				GQ03416_N23	photosystem I reaction center subunit III, chloroplastic	Photosystem I PsaF reaction centre subunit III
				GQ03505_J11	TBC1 domain family member 15-like isoform X1	NAD(P)-binding domain superfamily
				GQ03513_I03	CRS2-associated factor 1, mitochondrial	RNA-binding CRM domain
				GQ03610_M16	probable splicing factor 3A subunit 1	P-loop containing nucleoside triphosphate hydrolase
				GQ03616_J03	NA	Mediator of RNA polymerase II transcription subunit 32
				GQ03617_J13	leucine--tRNA ligase, cytoplasmic	Methionyl/Valyl/Leucyl/Isoleucyl-tRNA synthetase anticodon-binding
				GQ03703_M23	uncharacterized protein LOC106768669	RecQ mediated genome instability protein N-terminal
				GQ03706_A04	vacuolar protein sorting-associated protein 9A	VPS9 domain superfamily
				GQ03706_F01	subtilisin-like protease SBT2.5 isoform X2	Peptidase S8 propeptide/proteinase inhibitor I9 superfamily
				GQ03709_E03	PHD finger protein At1g33420-like	TMEM33/Pom33 family
				GQ03711_G13	putative DNA glycosylase At3g47830	Helix-turn-helix base-excision DNA repair C-terminal
				GQ03803_I20	U-box domain-containing protein 38-like	Armadillo-like helical
				GQ03811_P01	protein IN CHLOROPLAST ATPASE BIOGENESIS, chloroplastic-like	Glycoside hydrolase superfamily
				GQ03906_J19	protein bicaudal C homolog 1-like isoform X1	Mlo-related protein
				GQ04001_L05	germin-like protein subfamily 1 member 1	Cupin 1
Neolignan-2	2014	2388	4	GQ0015_E15	NA	NA
				GQ0073_O14	salicylic acid-binding protein 2-like isoform X1	Alpha/beta hydrolase fold-1
				GQ0165_M19	UDP-glycosyltransferase 92A1-like	Protein kinase-like domain superfamily
				GQ0166_H02	protein phosphatase 2C 56	PPM-type phosphatase domain superfamily
				GQ0168_L11	oxygen-evolving enhancer protein 1, chloroplastic	S-adenosyl-L-methionine-dependent methyltransferase
				GQ0173_N14	probable pyridoxal 5'-phosphate synthase subunit PDX1	Pyridoxal 5'-phosphate synthase subunit PdxS/SNZ,Aldolase-type TIM barrel
				GQ0187_B07	squamosa promoter-binding-like protein 15	Ankyrin repeat-containing domain
				GQ0191_M10	ribonuclease P protein subunit p25-like protein	Alba-like domain superfamily
				GQ02010_F18	NA	COG complex component COG2,COG complex component COG2
				GQ02016_G01	L-aspartate oxidase, chloroplastic	FAD-dependent oxidoreductase 2 FAD binding domain
				GQ02016_H18	NA	Helix-loop-helix DNA-binding domain superfamily
				GQ0204_M03	SUPPRESSOR OF ABI3-5-like	Sterile alpha motif/pointed domain superfamily
				GQ0205_P06	eukaryotic translation initiation factor 3 subunit M-like	Nucleophile aminohydrolases N-terminal
				GQ0208_M02	probable xyloglucan endotransglucosylase/hydrolase protein 26	Glycoside hydrolase family 16
				GQ0224_E23	probable xyloglucan 6-xylosyltransferase 5	Glycosyltransferase 34
				GQ02801_P01	50S ribosomal protein HLP, mitochondrial isoform X4	Ribosomal protein L14P
				GQ02803_P23	coatomer subunit delta-like	WD40-repeat-containing domain superfamily
				GQ02804_M09	uncharacterized protein LOC21386290
				GQ02808_D07	actin-like isoform X1	Actin family
				GQ02810_J24	FHA domain-containing protein At4g14490-like	Alpha/Beta hydrolase fold
				GQ02812_L03	protein DETOXIFICATION 29-like	Multi antimicrobial extrusion protein
				GQ02814_B07	protein DA1-related 1-like	Zinc finger LIM-type
				GQ02817_J18	phospholipase A-2-activating protein	Armadillo-like helical
				GQ02818_F03	histone H2B-like	Histone H2B
				GQ02820_P07	anthranilate N-benzoyltransferase protein 1	Chloramphenicol acetyltransferase-like domain superfamily
				GQ02825_J22	NA	EDS1 EP domain
				GQ03001_B05	methylesterase 3-like	Alpha/Beta hydrolase fold
				GQ03101_I05	kinesin-like calmodulin-binding protein	Kinesin motor domain
				GQ03109_A05	BTB/POZ domain-containing protein At1g63850-like isoform X1	Protein kish
				GQ03112_D23	uncharacterized protein LOC111399148 isoform X1	Zinc finger FYVE/PHD-type
				GQ03113_O18	G-type lectin S-receptor-like serine/threonine-protein kinase SD2-2	UbiA prenyltransferase family
				GQ03116_N15	NA	NA
				GQ03117_P07	CUE domain-containing protein	Glycoside hydrolase superfamily
				GQ03119_A13	calponin homology domain-containing protein DDB_G0272472	Harbinger transposase-derived nuclease domain
				GQ03125_A04	coatomer subunit delta	Cytochrome P450 superfamily
				GQ03125_C09	titin homolog isoform X1	Leucine-rich repeat domain superfamily
				GQ03126_D10	methyltransferase-like protein 13	Methyltransferase domain
				GQ03206_G15	protein LYK5-like	Serine-threonine/tyrosine-protein kinase catalytic domain
				GQ03206_L24	high-affinity nitrate transporter 3.1-like	High-affinity nitrate transporter
				GQ03212_O15	probable glutathione S-transferase parC	C2 domain superfamily
				GQ03223_L07	transmembrane protein 220	TMEM220 protein
				GQ03224_O05	endo-1,3;1,4-beta-D-glucanase-like isoform X2	Alpha/Beta hydrolase fold
				GQ03232_O21	tRNA(Ile)-lysidine synthase, chloroplastic-like	tRNA(Ile)-lysidine/2-thiocytidine synthase N-terminal
				GQ03239_O14	subtilisin-like protease SBT3.5	Peptidase S8/S53 domain superfamily
				GQ03301_D12	NA	NA
				GQ03301_N23	NA	NA
				GQ03302_A19	transcription termination factor MTERF5, chloroplastic-like	Transcription termination factor mitochondrial/chloroplastic
				GQ03322_L12	formimidoyltransferase-cyclodeaminase-like	Formiminotransferase N-terminal subdomain superfamily
				GQ03410_F15	probable inorganic phosphate transporter 1-3	Major facilitator sugar transporter-like
				GQ03503_N17	exocyst complex component SEC3A-like isoform X4	Protein kinase-like domain superfamily
				GQ03509_O17	N6-adenosine-methyltransferase MT-A70-like	MT-A70-like
				GQ03511_D23	bifunctional dihydrofolate reductase-thymidylate synthase 1	NA
				GQ03606_O20	protein LYK5	tRNAHis guanylyltransferase Thg1
				GQ03811_F03	calvin cycle protein CP12-3, chloroplastic-like	Domain of unknown function CP12
				GQ03812_B02	uncharacterized protein LOC102630012 isoform X1	CAAX prenyl protease 2
				GQ03813_G09	uncharacterized protein LOC101507812	F-box-like domain superfamily
				GQ03814_A20	pyrophosphate--fructose 6-phosphate 1-phosphotransferase subunit alpha	ATP-dependent 6-phosphofructokinase
				GQ03816_M12	histone H2B-like	Histone H2B
				GQ03907_D16	transcription factor bHLH70-like isoform X1	Helix-loop-helix DNA-binding domain superfamily
				GQ03913_C24	UPF0047 protein C4A8.02c	Uncharacterised protein family UPF0047
				GQ04002_K24	WAT1-related protein At1g21890	EamA domain
				GQ04007_L24	dolichyl-diphosphooligosaccharide--protein glycosyltransferase 48 kDa subunit	Dolichyl-diphosphooligosaccharide--protein glycosyltransferase 48kDa subunit
				GQ04012_J02	uncharacterized protein At1g76660-like	HAD-like superfamily
				GQ04102_G23	methylesterase 3-like	Alpha/Beta hydrolase fold
				GQ04110_F05	long chain acyl-CoA synthetase 2	Myb-like transcription factor
				GQ04112_K08	PRKR-interacting protein 1	P-loop containing nucleoside triphosphate hydrolase
				WS0339_J21	uncharacterized protein At1g76660	Leucine-rich repeat
Neolignan-2	2017	2388	4	GQ0015_E15	NA	NA
				GQ0044_P03	laccase-17-like isoform X1	Multicopper oxidase type
				GQ0047_E03	thioredoxin reductase NTRB	Phospholipase D family
				GQ0073_O14	salicylic acid-binding protein 2-like isoform X1	Alpha/beta hydrolase fold-1
				GQ0165_M19	UDP-glycosyltransferase 92A1-like	Protein kinase-like domain superfamily
				GQ0166_H02	protein phosphatase 2C 56	PPM-type phosphatase domain superfamily
				GQ0168_L11	oxygen-evolving enhancer protein 1, chloroplastic	S-adenosyl-L-methionine-dependent methyltransferase
				GQ0173_N14	probable pyridoxal 5'-phosphate synthase subunit PDX1	Pyridoxal 5'-phosphate synthase subunit PdxS/SNZ,Aldolase-type TIM barrel
				GQ0187_B07	squamosa promoter-binding-like protein 15	Ankyrin repeat-containing domain
				GQ0198_A16	54S ribosomal protein L51, mitochondrial	NA
				GQ02016_G01	L-aspartate oxidase, chloroplastic	FAD-dependent oxidoreductase 2 FAD binding domain
				GQ0204_M03	SUPPRESSOR OF ABI3-5-like	Sterile alpha motif/pointed domain superfamily
				GQ0208_M02	probable xyloglucan endotransglucosylase/hydrolase protein 26	Glycoside hydrolase family 16
				GQ02801_P01	50S ribosomal protein HLP, mitochondrial isoform X4	Ribosomal protein L14P
				GQ02804_M09	uncharacterized protein LOC21386290
				GQ02808_D07	actin-like isoform X1	Actin family
				GQ02810_J24	FHA domain-containing protein At4g14490-like	Alpha/Beta hydrolase fold
				GQ02812_L03	protein DETOXIFICATION 29-like	Multi antimicrobial extrusion protein
				GQ02816_K17	serine/threonine-protein phosphatase 7 isoform X2	Serine/threonine-specific protein phosphatase/bis(5-nucleosyl)-tetraphosphatase
				GQ02818_F03	histone H2B-like	Histone H2B
				GQ02820_P07	anthranilate N-benzoyltransferase protein 1	Chloramphenicol acetyltransferase-like domain superfamily
				GQ02825_J22	NA	EDS1 EP domain
				GQ02902_M13	uncharacterized protein LOC9645310	Protein of unknown function DUF604
				GQ03001_B05	methylesterase 3-like	Alpha/Beta hydrolase fold
				GQ03101_C14	laccase-17-like	Cupredoxin
				GQ03109_A05	BTB/POZ domain-containing protein At1g63850-like isoform X1	Protein kish
				GQ03112_D23	uncharacterized protein LOC111399148 isoform X1	Zinc finger FYVE/PHD-type
				GQ03113_O18	G-type lectin S-receptor-like serine/threonine-protein kinase SD2-2	UbiA prenyltransferase family
				GQ03115_F24	ARM REPEAT PROTEIN INTERACTING WITH ABF2-like isoform X2	Armadillo-like helical
				GQ03116_N15	NA	NA
				GQ03117_P07	CUE domain-containing protein	Glycoside hydrolase superfamily
				GQ03119_A13	calponin homology domain-containing protein DDB_G0272472	Harbinger transposase-derived nuclease domain
				GQ03121_K04	ARM REPEAT PROTEIN INTERACTING WITH ABF2-like isoform X2	Armadillo-like helical
				GQ03125_C09	titin homolog isoform X1	Leucine-rich repeat domain superfamily
				GQ03126_D10	methyltransferase-like protein 13	Methyltransferase domain
				GQ03206_L24	high-affinity nitrate transporter 3.1-like	High-affinity nitrate transporter
				GQ03212_O15	probable glutathione S-transferase parC	C2 domain superfamily
				GQ03213_B21	endoglucanase 6-like	Carbohydrate binding domain CBM49
				GQ03224_O05	endo-1,3;1,4-beta-D-glucanase-like isoform X2	Alpha/Beta hydrolase fold
				GQ03232_O21	tRNA(Ile)-lysidine synthase, chloroplastic-like	tRNA(Ile)-lysidine/2-thiocytidine synthase N-terminal
				GQ03235_A05	probable transcriptional regulator RABBIT EARS	Glutamine synthetase/guanido kinase catalytic domain
				GQ03236_B01	acetylornithine deacetylase	Peptidase M20 dimerisation domain
				GQ03237_O06	AT-rich interactive domain-containing protein 6-like isoform X1	HSP20-like chaperone
				GQ03239_O14	subtilisin-like protease SBT3.5	Peptidase S8/S53 domain superfamily
				GQ03301_N23	NA	NA
				GQ03302_G05	probable methyltransferase PMT11	Cupredoxin
				GQ03322_L12	formimidoyltransferase-cyclodeaminase-like	Formiminotransferase N-terminal subdomain superfamily
				GQ03410_F15	probable inorganic phosphate transporter 1-3	Major facilitator sugar transporter-like
				GQ03503_N17	exocyst complex component SEC3A-like isoform X4	Protein kinase-like domain superfamily
				GQ03509_O17	N6-adenosine-methyltransferase MT-A70-like	MT-A70-like
				GQ03511_D23	bifunctional dihydrofolate reductase-thymidylate synthase 1	NA
				GQ03601_O07	fumarate hydratase 1, mitochondrial	Fumarate lyase family
				GQ03616_E03	thioredoxin reductase 2-like	Protein kinase-like domain superfamily
				GQ03811_F03	calvin cycle protein CP12-3, chloroplastic-like	Domain of unknown function CP12
				GQ03812_B02	uncharacterized protein LOC102630012 isoform X1	CAAX prenyl protease 2
				GQ03814_A20	pyrophosphate--fructose 6-phosphate 1-phosphotransferase subunit alpha	ATP-dependent 6-phosphofructokinase
				GQ03816_M12	histone H2B-like	Histone H2B
				GQ03907_D16	transcription factor bHLH70-like isoform X1	Helix-loop-helix DNA-binding domain superfamily
				GQ04002_K24	WAT1-related protein At1g21890	EamA domain
				GQ04102_G23	methylesterase 3-like	Alpha/Beta hydrolase fold
				GQ04110_F05	long chain acyl-CoA synthetase 2	Myb-like transcription factor
Piceid	2014	77111	4	GQ0015_E15	NA	NA
				GQ0073_O14	salicylic acid-binding protein 2-like isoform X1	Alpha/beta hydrolase fold-1
				GQ0165_M19	UDP-glycosyltransferase 92A1-like	Protein kinase-like domain superfamily
				GQ0168_L11	oxygen-evolving enhancer protein 1, chloroplastic	S-adenosyl-L-methionine-dependent methyltransferase
				GQ0173_N14	probable pyridoxal 5'-phosphate synthase subunit PDX1	Pyridoxal 5'-phosphate synthase subunit PdxS/SNZ,Aldolase-type TIM barrel
				GQ0187_B07	squamosa promoter-binding-like protein 15	Ankyrin repeat-containing domain
				GQ02016_G01	L-aspartate oxidase, chloroplastic	FAD-dependent oxidoreductase 2 FAD binding domain
				GQ0204_M03	SUPPRESSOR OF ABI3-5-like	Sterile alpha motif/pointed domain superfamily
				GQ0208_M02	probable xyloglucan endotransglucosylase/hydrolase protein 26	Glycoside hydrolase family 16
				GQ02801_P01	50S ribosomal protein HLP, mitochondrial isoform X4	Ribosomal protein L14P
				GQ02804_M09	uncharacterized protein LOC21386290
				GQ02810_J24	FHA domain-containing protein At4g14490-like	Alpha/Beta hydrolase fold
				GQ02812_L03	protein DETOXIFICATION 29-like	Multi antimicrobial extrusion protein
				GQ02818_F03	histone H2B-like	Histone H2B
				GQ02820_P07	anthranilate N-benzoyltransferase protein 1	Chloramphenicol acetyltransferase-like domain superfamily
				GQ02825_J22	NA	EDS1 EP domain
				GQ03001_B05	methylesterase 3-like	Alpha/Beta hydrolase fold
				GQ03109_A05	BTB/POZ domain-containing protein At1g63850-like isoform X1	Protein kish
				GQ03113_O18	G-type lectin S-receptor-like serine/threonine-protein kinase SD2-2	UbiA prenyltransferase family
				GQ03116_N15	NA	NA
				GQ03117_P07	CUE domain-containing protein	Glycoside hydrolase superfamily
				GQ03119_A13	calponin homology domain-containing protein DDB_G0272472	Harbinger transposase-derived nuclease domain
				GQ03125_C09	titin homolog isoform X1	Leucine-rich repeat domain superfamily
				GQ03126_D10	methyltransferase-like protein 13	Methyltransferase domain
				GQ03206_L24	high-affinity nitrate transporter 3.1-like	High-affinity nitrate transporter
				GQ03212_O15	probable glutathione S-transferase parC	C2 domain superfamily
				GQ03224_O05	endo-1,3;1,4-beta-D-glucanase-like isoform X2	Alpha/Beta hydrolase fold
				GQ03239_O14	subtilisin-like protease SBT3.5	Peptidase S8/S53 domain superfamily
				GQ03301_N23	NA	NA
				GQ03322_L12	formimidoyltransferase-cyclodeaminase-like	Formiminotransferase N-terminal subdomain superfamily
				GQ03410_F15	probable inorganic phosphate transporter 1-3	Major facilitator sugar transporter-like
				GQ03509_O17	N6-adenosine-methyltransferase MT-A70-like	MT-A70-like
				GQ03511_D23	bifunctional dihydrofolate reductase-thymidylate synthase 1	NA
				GQ03814_A20	pyrophosphate--fructose 6-phosphate 1-phosphotransferase subunit alpha	ATP-dependent 6-phosphofructokinase
				GQ03816_M12	histone H2B-like	Histone H2B
				GQ03907_D16	transcription factor bHLH70-like isoform X1	Helix-loop-helix DNA-binding domain superfamily
				GQ04002_K24	WAT1-related protein At1g21890	EamA domain
				GQ04102_G23	methylesterase 3-like	Alpha/Beta hydrolase fold
				GQ0191_M10	ribonuclease P protein subunit p25-like protein	Alba-like domain superfamily
				GQ02010_F18	NA	COG complex component COG2,COG complex component COG2
				GQ02016_H18	NA	Helix-loop-helix DNA-binding domain superfamily
				GQ0205_P06	eukaryotic translation initiation factor 3 subunit M-like	Nucleophile aminohydrolases N-terminal
				GQ0224_E23	probable xyloglucan 6-xylosyltransferase 5	Glycosyltransferase 34
				GQ02803_P23	coatomer subunit delta-like	WD40-repeat-containing domain superfamily
				GQ02814_B07	protein DA1-related 1-like	Zinc finger LIM-type
				GQ02817_J18	phospholipase A-2-activating protein	Armadillo-like helical
				GQ03101_I05	kinesin-like calmodulin-binding protein	Kinesin motor domain
				GQ03125_A04	coatomer subunit delta	Cytochrome P450 superfamily
				GQ03206_G15	protein LYK5-like	Serine-threonine/tyrosine-protein kinase catalytic domain
				GQ03223_L07	transmembrane protein 220	TMEM220 protein
				GQ03301_D12	NA	NA
				GQ03302_A19	transcription termination factor MTERF5, chloroplastic-like	Transcription termination factor mitochondrial/chloroplastic
				GQ03606_O20	protein LYK5	tRNAHis guanylyltransferase Thg1
				GQ03813_G09	uncharacterized protein LOC101507812	F-box-like domain superfamily
				GQ03913_C24	UPF0047 protein C4A8.02c	Uncharacterised protein family UPF0047
				GQ04007_L24	dolichyl-diphosphooligosaccharide--protein glycosyltransferase 48 kDa subunit	Dolichyl-diphosphooligosaccharide--protein glycosyltransferase 48kDa subunit
				GQ04012_J02	uncharacterized protein At1g76660-like	HAD-like superfamily
				GQ04112_K08	PRKR-interacting protein 1	P-loop containing nucleoside triphosphate hydrolase
				WS0339_J21	uncharacterized protein At1g76660	Leucine-rich repeat
				GQ0015_O03	uncharacterized protein LOC106450499	WD40 repeat
				GQ0201_L21	NAC domain-containing protein 78-like isoform X1	NAC domain superfamily
				GQ0203_F11	protein FAM135A-like	Domain of unknown function DUF676 lipase-like
				GQ02801_C08	centromere-associated protein E	Transcription factor TFIIH subunit p52/Tfb2
				GQ02820_D15	NA	NA
				GQ03206_E02	ATG8-interacting protein 1-like isoform X2	L28p-like
				GQ03210_D12	protein TRAUCO isoform X2	Actin-related protein 2/3 complex subunit 5 superfamily
				GQ03408_P23	probable cellulose synthase A catalytic subunit 5 [UDP-forming]	Cellulose synthase
				GQ03518_O06	protein ACTIVITY OF BC1 COMPLEX KINASE 3, chloroplastic	UbiB domain
				GQ03606_M21	chitinase-like protein 1	Glycoside hydrolase family 19
				GQ03609_M01	E3 ubiquitin-protein ligase RNF185-like	Zinc finger C3HC4 RING-type
				GQ03711_D13	chaperone protein dnaJ 10-like	DNAJ-containing protein X-domain
				GQ03806_N10	probable E3 ubiquitin-protein ligase RHB1A isoform X2	Zinc finger RING/FYVE/PHD-type
Piceid	2017	77111	4	GQ0073_O14	salicylic acid-binding protein 2-like isoform X1	Alpha/beta hydrolase fold-1
				GQ0165_M19	UDP-glycosyltransferase 92A1-like	Protein kinase-like domain superfamily
				GQ0168_L11	oxygen-evolving enhancer protein 1, chloroplastic	S-adenosyl-L-methionine-dependent methyltransferase
				GQ0173_N14	probable pyridoxal 5'-phosphate synthase subunit PDX1	Pyridoxal 5'-phosphate synthase subunit PdxS/SNZ,Aldolase-type TIM barrel
				GQ0187_B07	squamosa promoter-binding-like protein 15	Ankyrin repeat-containing domain
				GQ02818_F03	histone H2B-like	Histone H2B
				GQ02820_P07	anthranilate N-benzoyltransferase protein 1	Chloramphenicol acetyltransferase-like domain superfamily
				GQ02825_J22	NA	EDS1 EP domain
				GQ03001_B05	methylesterase 3-like	Alpha/Beta hydrolase fold
				GQ03113_O18	G-type lectin S-receptor-like serine/threonine-protein kinase SD2-2	UbiA prenyltransferase family
				GQ03116_N15	NA	NA
				GQ03117_P07	CUE domain-containing protein	Glycoside hydrolase superfamily
				GQ03119_A13	calponin homology domain-containing protein DDB_G0272472	Harbinger transposase-derived nuclease domain
				GQ03125_C09	titin homolog isoform X1	Leucine-rich repeat domain superfamily
				GQ03206_L24	high-affinity nitrate transporter 3.1-like	High-affinity nitrate transporter
				GQ03224_O05	endo-1,3;1,4-beta-D-glucanase-like isoform X2	Alpha/Beta hydrolase fold
				GQ03301_N23	NA	NA
				GQ03509_O17	N6-adenosine-methyltransferase MT-A70-like	MT-A70-like
				GQ03511_D23	bifunctional dihydrofolate reductase-thymidylate synthase 1	NA
				GQ03816_M12	histone H2B-like	Histone H2B
				GQ03907_D16	transcription factor bHLH70-like isoform X1	Helix-loop-helix DNA-binding domain superfamily
				GQ04002_K24	WAT1-related protein At1g21890	EamA domain
				GQ04102_G23	methylesterase 3-like	Alpha/Beta hydrolase fold
Procyanidin B1	2014	2388	1	GQ0083_P07	sex-determining region Y protein-like	Protein of unknown function DUF761 plant
				GQ02011_C07	uncharacterized protein LOC112749298	Protein of unknown function DUF4228 plant
				GQ0257_J11	PREDICTED: uncharacterized protein LOC102602533	NA
				GQ02814_H06	NA	NA
				GQ02815_D18	uncharacterized RING finger protein ECU07_0330	Cytochrome P450 superfamily
				GQ02820_I17	pyruvate dehydrogenase (acetyl-transferring) kinase, mitochondrial-like isoform X2	Signal transduction histidine kinase-related protein C-terminal
				GQ02824_O24	NA	Zinc finger RING-type
				GQ02826_B18	39S ribosomal protein L47, mitochondrial-like	Ribosomal protein L47 mitochondrial
				GQ02826_H24	RING finger and transmembrane domain-containing protein 2 isoform X2	Zinc finger RING/FYVE/PHD-type
				GQ03007_B12	acyl-lipid (9-3)-desaturase-like	Fatty acid desaturase domain
				GQ03011_D11	UDP-D-xylose:L-fucose alpha-1,3-D-xylosyltransferase MGP4 isoform X1	Nucleotide-diphospho-sugar transferase
				GQ03102_M14	uncharacterized protein At5g41620	UBA-like superfamily
				GQ03107_A10	uncharacterized protein LOC112005293	Protein of unknown function DUF4228 plant
				GQ03111_J19	BTB/POZ domain-containing protein POB1	Protein PLASTID TRANSCRIPTIONALLY ACTIVE 12
				GQ03112_F13	uncharacterized protein LOC112749298	WD40-repeat-containing domain superfamily
				GQ03202_G10	uncharacterized protein LOC113781739	F1F0 ATP synthase OSCP/delta subunit N-terminal domain superfamily
				GQ03204_E03	uncharacterized protein LOC103702166 isoform X2	Peptidyl-tRNA hydrolase superfamily
				GQ03211_A11	exosome complex exonuclease RRP44 homolog A isoform X1	Cyclin-like superfamily
				GQ03212_C22	peroxisomal membrane protein 11C	Peroxisomal biogenesis factor 11
				GQ03215_D11	NA	NA
				GQ03223_N10	uncharacterized protein LOC112038744	Glyoxalase/Bleomycin resistance protein/Dihydroxybiphenyl dioxygenase
				GQ03229_N15	uncharacterized protein LOC112273337 isoform X1	Histidine phosphatase superfamily clade-1
				GQ03237_K12	histone-lysine N-methyltransferase, H3 lysine-9 specific SUVH1-like	SET domain
				GQ03303_A18	uncharacterized N-acetyltransferase ycf52	DNA polymerase III clamp loader complex gamma/delta/delta subunit C-terminal
				GQ03303_I14	GTP-binding protein ERG	K homology domain-like alpha/beta
				GQ03311_K12	uncharacterized protein LOC7496514	Protein of unknown function DUF4228 plant
				GQ03326_J11	50S ribosomal protein L6, chloroplastic isoform X2	Ribosomal protein L6 bacterial-type
				GQ03417_B05	guanine nucleotide-binding protein subunit beta-like protein	WD40/YVTN repeat-like-containing domain superfamily
				GQ03519_E21	protein timeless homolog	Reticulon
				GQ03608_I02	uncharacterized protein LOC112005293	Protein of unknown function DUF4228 plant
				GQ03707_L07	ras-related protein Rab-2-B	Tim10-like domain superfamily
				GQ03711_A03	uncharacterized protein LOC103722870	Protein of unknown function DUF4228 plant
				GQ03806_M07	bifunctional epoxide hydrolase 2 isoform X3	Alpha/Beta hydrolase fold
				GQ04104_H13	probable prefoldin subunit 2	Prefoldin subunit 2
				GQ04108_N14	bromodomain-containing protein 9-like	Pentatricopeptide repeat
				GQ04113_M21	mitochondrial import receptor subunit TOM40-1-like	Porin domain superfamily
Procyanidin B1	2017	2388	1	GQ0131_A04	probable 3-hydroxyisobutyrate dehydrogenase-like 1, mitochondrial	3-hydroxyisobutyrate dehydrogenase-related
				GQ0133_D21	DNA polymerase I isoform X2	Cytochrome P450 superfamily
				GQ0134_K05	NA	PB1 domain
				GQ0177_G13	amino acid permease 4 isoform X2	Amino acid transporter transmembrane domain
				GQ0198_A17	transmembrane protein DDB_G0292058 isoform X2	Porin eukaryotic type
				GQ0201_K14	F-box protein PP2-B10-like	Isopenicillin N synthase-like
				GQ02016_M18	2-(3-amino-3-carboxypropyl)histidine synthase subunit 2 isoform X2	Diphthamide synthesis DPH1/DPH2
				GQ0204_E01	U-box domain-containing protein 26	Cytochrome P450 superfamily
				GQ0206_F08	UDP-glycosyltransferase 86A2-like isoform X6	Leucine-rich repeat domain superfamily
				GQ0206_L05	probable isoaspartyl peptidase/L-asparaginase 2	Peptidase T2 asparaginase 2
				GQ0208_N02	purple acid phosphatase 23-like isoform X4	Iron/zinc purple acid phosphatase-like C-terminal domain
				GQ0224_B18	NA	NA
				GQ02510_E13	metallothionein-like protein 4B	Histidine acid phosphatase VIP1 family
				GQ0256_H05	high mobility group B protein 1-like isoform X1	Amino acid/polyamine transporter I
				GQ02757_D12	switch 2 isoform X1	Helicase C-terminal
				GQ02798_F10	protein SULFUR DEFICIENCY-INDUCED 1-like	PPPDE putative peptidase domain,PPPDE putative peptidase domain
				GQ02806_N23	ent-kaur-16-ene synthase, chloroplastic-like	Terpene synthase metal-binding domain
				GQ02808_A01	ruvB-like 2	Cyclophilin-like domain superfamily
				GQ02809_H11	transcription factor bHLH113-like	Helix-loop-helix DNA-binding domain superfamily
				GQ02809_K17	uncharacterized protein LOC9643545	Protein kinase-like domain superfamily
				GQ02813_E14	uncharacterized protein LOC112345635	Aminoacyl-tRNA synthetase class Ia anticodon-binding
				GQ02814_H11	senescence/dehydration-associated protein At4g35985, chloroplastic-like	Senescence/spartin-associated
				GQ02816_M14	zinc finger SWIM domain-containing protein 7	Zinc finger SWIM-type
				GQ02826_H21	dnaJ homolog subfamily A member 2	Chaperone J-domain superfamily
				GQ02905_H09	putative kinase-like protein TMKL1	Leucine-rich repeat
				GQ03001_A22	membrane protein PM19L-like	AWPM-19-like
				GQ03003_J05	36.4 kDa proline-rich protein	Hydrophobic seed protein domain
				GQ03005_C08	probable leucine-rich repeat receptor-like protein kinase At1g35710	Leucine-rich repeat
				GQ03010_J15	derlin-2.2	Derlin
				GQ03012_L04	protein ABIL1	ABI family
				GQ03013_P13	NA	Cupredoxin
				GQ03104_C18	calmodulin-like protein 3	EXS C-terminal
				GQ03109_F10	protein kish-like	Protein kish,Protein kish,Protein kish
				GQ03113_G04	HIV Tat-specific factor 1 isoform X2	Nucleotide-binding alpha-beta plait domain superfamily
				GQ03116_O23	zinc finger CCCH domain-containing protein 18-like isoform X7	Reverse transcriptase RNase H-like domain
				GQ03120_P16	pre-mRNA-processing-splicing factor 8A	PRP8 domain IV core
				GQ03124_A07	YTH domain-containing protein 1-like	EF-hand domain
				GQ03125_B14	uncharacterized protein LOC112274712 isoform X1	Armadillo-type fold
				GQ03202_B18	non-specific phospholipase C1	Alkaline phosphatase-like alpha/beta/alpha
				GQ03202_G02	TMV resistance protein N-like	NA
				GQ03202_G10	uncharacterized protein LOC113781739	F1F0 ATP synthase OSCP/delta subunit N-terminal domain superfamily
				GQ03202_N09	UDP-glycosyltransferase 74E2-like	UDP-glucuronosyl/UDP-glucosyltransferase
				GQ03207_L16	F-box/LRR-repeat protein 14	Cytochrome P450 superfamily
				GQ03208_M19	TATA-box-binding protein isoform X1	TATA-box binding protein
				GQ03209_J17	calcium sensing receptor, chloroplastic	WAT1-related protein
				GQ03211_B12	transcription factor IIIA-like	Protein kinase-like domain superfamily
				GQ03211_B22	receptor-like protein kinase 2	Leucine-rich repeat
				GQ03213_J06	calmodulin-like protein 3	EF-hand domain
				GQ03222_P17	serrate RNA effector molecule homolog	F-box-like domain superfamily
				GQ03224_P23	zinc transporter 4, chloroplastic isoform X1	Zinc/iron permease
				GQ03230_C18	uncharacterized protein LOC103706027	Trigger factor ribosome-binding bacterial
				GQ03230_G10	UDP-glycosyltransferase 86A1	UDP-glucuronosyl/UDP-glucosyltransferase
				GQ03234_E15	NA	NA
				GQ03236_F08	O-glucosyltransferase rumi homolog	Glycosyl transferase CAP10 domain
				GQ03236_P11	calmodulin-like protein 3	NADH dehydrogenase [ubiquinone] (complex I) alpha subcomplex subunit 6
				GQ03238_C13	probable protein phosphatase 2C 27	PPM-type phosphatase domain
				GQ03239_G03	NA	ZF-HD homeobox protein Cys/His-rich dimerisation domain
				GQ03302_A05	3-oxo-Delta(4,5)-steroid 5-beta-reductase-like	Leucine-rich repeat domain superfamily
				GQ03311_N13	ribulose bisphosphate carboxylase small chain clone 512-like isoform X1	Ribulose bisphosphate carboxylase small chain
				GQ03313_I16	NA	NA
				GQ03316_I18	MFP1 attachment factor 1-like	WPP domain superfamily
				GQ03320_C19	cancer-related nucleoside-triphosphatase-like	Nucleoside-triphosphatase THEP1 type
				GQ03322_P21	senescence/dehydration-associated protein At4g35985, chloroplastic	Senescence/spartin-associated
				GQ03325_H19	two-component response regulator ORR41-like	Protein kinase-like domain superfamily
				GQ03405_L17	NA	NA
				GQ03405_O16	50S ribosomal protein L11, chloroplastic	Ribosomal protein L11 C-terminal domain superfamily
				GQ03413_N16	alanine--tRNA ligase, chloroplastic/mitochondrial-like	NA
				GQ03503_K02	cytochrome P450 734A1-like	Cytochrome P450
				GQ03506_C08	pre-mRNA-splicing factor SLU7	Zinc-binding ribosomal protein
				GQ03508_L01	pentatricopeptide repeat-containing protein At1g77360, mitochondrial-like	Pentatricopeptide repeat
				GQ03509_B06	NA	NA
				GQ03509_L05	ATP synthase subunit b', chloroplastic-like	MFS transporter superfamily
				GQ03513_G11	chaperonin-like RbcX protein 2, chloroplastic	Chaperonin-like RbcX superfamily
				GQ03515_C04	senescence/dehydration-associated protein At4g35985, chloroplastic-like isoform X1	Senescence/spartin-associated
				GQ03516_E10	alanine--tRNA ligase, chloroplastic/mitochondrial-like	Papain-like cysteine peptidase superfamily
				GQ03518_E05	eIF-2-alpha kinase GCN2-like	Anticodon-binding domain superfamily
				GQ03607_I01	myb-related protein 2	SANT/Myb domain
				GQ03607_L08	UDP-glycosyltransferase 74E2-like	Aminoacyl-tRNA synthetase class Ia anticodon-binding
				GQ03610_P23	NA	Protein kinase-like domain superfamily
				GQ03615_B14	uncharacterized protein LOC111794415 isoform X5	RNase P subunit p30
				GQ03619_G08	transcriptional regulator ATRX homolog	At5g01610-like superfamily
				GQ03701_M12	leucoanthocyanidin reductase-like	NmrA-like domain
				GQ03704_J19	NA	NA
				GQ03708_D02	probable LRR receptor-like serine/threonine-protein kinase At4g36180	Leucine-rich repeat domain superfamily
				GQ03713_O19	mediator of RNA polymerase II transcription subunit 19a-like isoform X4	Mediator complex subunit Med19 metazoa
				GQ03718_P22	uncharacterized methyltransferase At2g41040, chloroplastic isoform X3	Translation protein beta-barrel domain superfamily
				GQ03811_L18	O-glucosyltransferase rumi homolog	Glycosyl transferase CAP10 domain
				GQ03817_N09	membrane protein PM19L	AWPM-19-like
				GQ03901_H06	NA	HSP20-like chaperone
				GQ03912_M18	two-component system protein A	Signal transduction histidine kinase-related protein C-terminal
				GQ03915_D23	malate dehydrogenase	Pentatricopeptide repeat,
				GQ03917_C17	cysteine synthase, chloroplastic/chromoplastic-like isoform X1	Pyridoxal-phosphate dependent enzyme
				GQ04005_G08	senescence/dehydration-associated protein At4g35985, chloroplastic-like	Senescence/spartin-associated
				GQ04007_I21	uncharacterized protein LOC112508215
				GQ04013_K12	SUPPRESSOR OF GAMMA RESPONSE 1 isoform X1	NAC domain
				GQ04101_I15	alpha-L-fucosidase 2-like	Six-hairpin glycosidase-like superfamily
				WS00748_F20	NA	NA
				WS0084_O21	receptor-like protein 33	Leucine-rich repeat
				WS02632_A14	uncharacterized protein LOC101769526	Armadillo-type fold
				WS0346_N12	PX domain-containing protein EREL1-like isoform X4	NA
Taxifolin	2017	77111	10	GQ0015_G06	pectinesterase inhibitor 11	Invertase/pectin methylesterase inhibitor domain superfamily
				GQ0024_A06	NA	NA
				GQ0074_M01	exocyst complex component SEC15A-like	Protein kinase-like domain superfamily
				GQ0082_C07	peroxidase 44-like	Plant peroxidase
				GQ0133_K10	high affinity nitrate transporter 2.4-like	Major facilitator superfamily
				GQ0164_G21	gamma-glutamyl peptidase 3	Glutamine amidotransferase
				GQ0195_N01	kinesin-like protein NACK1	Kinesin-like protein
				GQ02016_O20	peroxidase 4	Plant peroxidase
				GQ0207_E09	endochitinase EP3-like	Glycoside hydrolase family 19 catalytic
				GQ02512_P04	NA	NA
				GQ02802_M06	mitochondrial substrate carrier family protein E-like	Mitochondrial carrier protein
				GQ02805_E07	plant UBX domain-containing protein 7	Sterile alpha motif/pointed domain superfamily
				GQ02808_C08	L-ascorbate peroxidase 2, cytosolic	Haem peroxidase
				GQ02811_E24	TMV resistance protein N isoform X2	Ribosomal biogenesis NSA2 family
				GQ02813_I01	alpha-glucan water dikinase 1, chloroplastic isoform X4	Pyruvate phosphate dikinase PEP/pyruvate-binding
				GQ02820_F12	uncharacterized protein LOC106767004	Signal peptidase complex subunit 2
				GQ02820_I18	F-box/kelch-repeat protein At5g26960-like	Kelch repeat type 1
				GQ02825_B16	mitochondrial zinc maintenance protein 1, mitochondrial	Complex 1 LYR protein
				GQ02828_L20	protein LURP-one-related 15	LURP-one-related superfamily
				GQ02901_M09	probable inactive receptor kinase At1g48480	Protein kinase domain
				GQ03001_G19	mitochondrial outer membrane protein porin 1	NA
				GQ03105_L15	splicing factor U2af large subunit B-like isoform X1	Nucleotide-binding alpha-beta plait domain superfamily
				GQ03114_J10	BTB/POZ domain-containing protein At1g67900-like	Conserved hypothetical protein CHP02058
				GQ03116_N24	putative E3 ubiquitin-protein ligase RF298 isoform X1	Protein kinase-like domain superfamily
				GQ03118_P24	LAG1 longevity assurance homolog 2	TRAM/LAG1/CLN8 homology domain
				GQ03205_M11	50S ribosomal protein L28, chloroplastic-like isoform X1	Ribosomal protein L28/L24 superfamily
				GQ03210_M17	heat shock cognate 70 kDa protein 2-like isoform X2	Heat shock protein 70 family
				GQ03216_G03	tyrosine-specific transport protein isoform X1	Amino acid/polyamine transporter 2
				GQ03217_L21	transmembrane protein 230-like	Protein of unknown function DUF872 transmembrane
				GQ03228_G03	peroxisomal small heat shock protein	HSP20-like chaperone
				GQ03230_D22	gamma-glutamyl peptidase 3	Glutamine amidotransferase
				GQ03233_O12	shikimate O-hydroxycinnamoyltransferase-like	Chloramphenicol acetyltransferase-like domain superfamily
				GQ03314_J08	lanC-like protein GCL2	NA
				GQ03318_M13	methionine aminopeptidase 1A isoform X1	Peptidase M24 methionine aminopeptidase
				GQ03503_J20	fluoride export protein 2	Putative fluoride ion transporter CrcB
				GQ03507_B21	protein NSP-INTERACTING KINASE 3 isoform X2	Protein kinase-like domain superfamily
				GQ03507_D06	non-specific lipid-transfer protein-like 1	SCP2 sterol-binding domain
				GQ03605_C04	NA	NA
				GQ03610_M12	protein NRT1/ PTR FAMILY 3.1	Proton-dependent oligopeptide transporter family
				GQ03617_M21	21 kDa protein-like	Pectinesterase inhibitor domain
				GQ03701_O11	1-phosphatidylinositol-3-phosphate 5-kinase FAB1B-like	Phosphatidylinositol-4-phosphate 5-kinase N-terminal
				GQ03701_O24	shaggy-related protein kinase epsilon	Multi antimicrobial extrusion protein
				GQ03707_J13	hsp70-Hsp90 organizing protein 3	Tetratricopeptide repeat
				GQ03712_M04	3-ketoacyl-CoA synthase 6	FAE1/Type III polyketide synthase-like protein
				GQ03802_H07	uncharacterized protein LOC111984542	Ubiquitin-conjugating enzyme/RWD-like
				GQ03808_D10	endochitinase EP3-like	Glycoside hydrolase family 19 catalytic
				GQ03906_F06	probable proline transporter 2	Amino acid transporter transmembrane domain
				GQ03914_E02	dnaJ domain containing protein	Chaperone J-domain superfamily
				GQ03915_E01	cysteine-rich repeat secretory protein 15-like	Gnk2-homologous domain
				GQ03916_G03	ABC transporter E family member 2	RNase L inhibitor RLI possible metal-binding domain,
				GQ03919_J08	uncharacterized protein LOC18094123	Protein-tyrosine phosphatase-like
				GQ04004_G06	GMP synthase [glutamine-hydrolyzing]	Aspartic peptidase domain superfamily
				GQ04004_N12	F-box protein At1g67340	Tetratricopeptide-like helical domain superfamily
				GQ04005_M15	NA	DNA-binding domain superfamily
				GQ04007_N19	protein EXECUTER 2, chloroplastic-like	Domain of unknown function DUF3506
				GQ04102_A22	protein trichome birefringence-like 13	Trichome birefringence-like family
				GQ04102_B16	phosphoglucomutase, cytoplasmic isoform X1	Alpha-D-phosphohexomutase superfamily
				GQ04106_E08	uncharacterized protein LOC103695751	NA
				GQ04106_M09	transaldolase	Aldolase-type TIM barrel
				WS02615_B20	endoglucanase 17-like	Glycoside hydrolase family 9
Taxifolin	2017	77111	6	GQ01304_L05	histone H3.2	Histone H3/CENP-A
				GQ0132_H22	histone H3.2	Histone H3/CENP-A
				GQ0166_A11	thermospermine synthase ACAULIS5	Spermidine synthase tetramerisation domain
				GQ0207_D04	mitogen-activated protein kinase homolog NTF3-like	Tetratricopeptide-like helical domain superfamily
				GQ0207_K03	carbon catabolite repressor protein 4 homolog 2-like	Endonuclease/exonuclease/phosphatase superfamily
				GQ02805_M09	ubiquinol oxidase 2, mitochondrial-like	Alternative oxidase superfamily
				GQ02808_O12	armadillo repeat-containing protein 8 isoform X2	Armadillo-like helical
				GQ03005_H05	NA	NA
				GQ03007_E06	NA	NA
				GQ03012_C06	NA	GT29-like superfamiliy,GT29-like superfamiliy
				GQ03101_F15	NA	NA
				GQ03109_F20	E3 ubiquitin protein ligase DRIP2	Zinc finger RING/FYVE/PHD-type
				GQ03116_N23	SCP-like extracellular protein domain-containing protein precursor	Harbinger transposase-derived nuclease domain
				GQ03237_L23	peroxisome biogenesis factor 10 isoform X1	Zinc finger RING-type
				GQ03239_E17	TOM1-like protein 1	Target of Myb protein 1
				GQ03308_O03	protein MET1, chloroplastic	P-loop containing nucleoside triphosphate hydrolase
				GQ03310_B15	40S ribosomal protein S3-3-like	Ribosomal protein S3 C-terminal
				GQ03321_H07	vesicle transport protein GOT1-like	Vesicle transport protein Got1/SFT2-like
				GQ03322_N01	probable E3 ubiquitin-protein ligase HERC3 isoform X3	Regulator of chromosome condensation 1/beta-lactamase-inhibitor protein II
				GQ03405_A13	ATP-dependent Clp protease proteolytic subunit 4, chloroplastic	ATP-dependent Clp protease proteolytic subunit
				GQ03412_G19	urea-proton symporter DUR3	Urea active transporter
				GQ03418_K19	NA	NA
				GQ03605_E18	exocyst complex component SEC10b	Exocyst complex component Sec10-like
				GQ03615_M23	histone H3.2	Histone H3/CENP-A
				GQ03805_A03	NA	Longin-like domain superfamily
				GQ03914_H04	early light-induced protein 1, chloroplastic-like	Chlorophyll A-B binding protein
				GQ04003_C23	predicted protein	Glutathione S-transferase C-terminal domain superfamily
				GQ04004_O01	cathepsin B-like protease 2	Peptidase C1A propeptide
				GQ04004_O18	putative RNA polymerase II subunit B1 CTD phosphatase RPAP2 homolog	Nucleophile aminohydrolases N-terminal
				GQ04009_P22	PHD finger protein ALFIN-LIKE 4 isoform X1	Zinc finger PHD-finger
				GQ04010_D06	phosphoribosylamine--glycine ligase	Phosphoribosylglycinamide synthetase N-terminal
				GQ04102_C19	phenylalanine ammonia-lyase-like	Aromatic amino acid lyase
				GQ04103_B02	haloacid dehalogenase-like hydrolase domain-containing protein At4g39970 isoform X1	HAD superfamily
				GQ04109_P05	protein ELF4-LIKE 4-like	Protein EARLY FLOWERING 4 domain
				WS00110_I05	NA	Protein of unknown function DUF1168
Taxifolin glucoside	2014	2388	6	GQ0071_E09	phosphate transporter PHO1-like	EXS C-terminal
				GQ0082_B18	flavonol synthase/flavanone 3-hydroxylase-like	Isopenicillin N synthase-like
				GQ0131_M22	probable xyloglucan endotransglucosylase/hydrolase protein 8	Xyloglucan endo-transglycosylase C-terminal
				GQ0192_A09	early nodulin-like protein 3	Cupredoxin
				GQ02510_D02	glutathione gamma-glutamylcysteinyltransferase 1-like isoform X2	Phytochelatin synthase N-terminal catalytic domain
				GQ02817_A24	polyadenylation and cleavage factor homolog 4-like	Zinc finger C2H2-type
				GQ02903_G15	glutathione synthetase, chloroplastic-like isoform X1	Glutathione synthase
				GQ02907_G01	tryptophan aminotransferase-related protein 1-like	Pyridoxal phosphate-dependent transferase major domain
				GQ03002_H03	COP1-interacting protein 7-like	Phosphoglycerate kinase superfamily
				GQ03106_C22	adoMet-dependent rRNA methyltransferase SPB1-like isoform X1	Toll/interleukin-1 receptor homology (TIR) domain superfamily
				GQ03117_E13	SH3 domain-containing protein 2	Glycoside hydrolase superfamily
				GQ03120_F03	TBC1 domain family member 15 isoform X1	HAUS augmin-like complex subunit 3
				GQ03204_F04	glycolipid transfer protein 1-like isoform X1	Glycolipid transfer protein superfamily
				GQ03207_B15	protein FAM133-like	Acetamidase/Formamidase
				GQ03211_F24	chaperone protein dnaJ 50	Chaperone J-domain superfamily
				GQ03220_G12	V-type proton ATPase subunit H	Armadillo-like helical
				GQ03236_A12	syntaxin-132-like isoform X1	Brix domain
				GQ03236_D05	PREDICTED: uncharacterized protein LOC106331749	Metal-dependent hydrolase
				GQ03237_H23	uncharacterized protein LOC7478188 isoform X2	DNA glycosylase
				GQ03237_M15	agamous-like MADS-box protein AGL80	Transcription factor MADS-box
				GQ03304_J02	transmembrane protein 97-like isoform X2	Dirigent protein
				GQ03414_P13	thiamine-repressible mitochondrial transport protein THI74	Solute carrier family 35 member SLC35F1/F2/F6
				GQ03516_D10	transcriptional regulator ATRX homolog	RmlC-like cupin domain superfamily
				GQ03519_N09	flavonol synthase/flavanone 3-hydroxylase	Protein kinase-like domain superfamily
				GQ03607_P03	zinc finger CCCH domain-containing protein 30-like	Zinc finger CCCH-type
				GQ03714_A20	uncharacterized protein LOC7486324 isoform X2	Zinc finger RING/FYVE/PHD-type
				GQ03717_I09	AP-5 complex subunit zeta-1	AP-5 complex subunit zeta-1
				GQ03815_E03	60S ribosomal protein L14-1-like	Ribosomal protein L14e domain
				GQ03901_M22	uncharacterized protein LOC103706936	Acylphosphatase-like domain superfamily
				GQ03915_N06	GPI mannosyltransferase 2 isoform X1	GPI mannosyltransferase 2
				GQ03918_C16	defensin Ec-AMP-D1	Defensin plant
				GQ04005_D05	serine/threonine-protein kinase haspin homolog	Pyridoxal phosphate-dependent transferase domain
				GQ04007_C21	protein GPR107
				GQ04009_A08	NF-kappa-B-activating protein	Cytochrome b5-like heme/steroid binding domain superfamily
				GQ04009_J09	ABC transporter G family member 22-like isoform X4	ABC-2 type transporter
				GQ04011_C03	early nodulin-like protein 3	Cupredoxin
				GQ04012_N19	zinc finger CCCH domain-containing protein 41	Acyl-CoA N-acyltransferase
				GQ04103_M18	MYBPA1 protein	SANT/Myb domain
Taxifolin glucoside	2017	77111	9	GQ01814_D05	serine/threonine-protein kinase STY8-like	Serine-threonine/tyrosine-protein kinase catalytic domain
				GQ0201_J18	BTB/POZ domain and ankyrin repeat-containing protein NPR1 isoform X1	Ankyrin repeat-containing domain superfamily
				GQ02739_F07	sucrose synthase 5	Alpha/Beta hydrolase fold
				GQ02801_P02	NADH dehydrogenase [ubiquinone] 1 beta subcomplex subunit 7	NADH:ubiquinone oxidoreductase B18 subunit
				GQ02815_M11	methyltr	Protein of unknown function UPF0301
				GQ03012_M05	ethylene-insensitive protein 2	NRAMP family
				GQ03109_G04	fasciclin-like arabinogalactan protein 11	FAS1 domain superfamily
				GQ03116_O20	uncharacterized protein LOC112038297	Zinc finger RING-type
				GQ03201_K16	tetratricopeptide repeat domain-containing protein PYG7, chloroplastic isoform X2	Oxoglutarate/iron-dependent dioxygenase
				GQ03209_N08	protein ACCUMULATION AND REPLICATION OF CHLOROPLASTS 3	Actin-related protein 2/3 complex subunit 5 superfamily
				GQ03212_F19	probable acyl-activating enzyme 1, peroxisomal	AMP-binding enzyme C-terminal domain
				GQ03215_D07	uncharacterized protein LOC111989232	DNA mismatch repair protein MutL/Mlh/Pms
				GQ03219_D12	1-deoxy-D-xylulose-5-phosphate synthase 1, chloroplastic	Transketolase-like pyrimidine-binding domain
				GQ03223_A08	uncharacterized protein LOC103720148	Protein of unknown function DUF1644
				GQ03301_E17	BTB/POZ domain-containing protein At1g30440 isoform X1	BTB/POZ domain
				GQ03313_D08	chaperone protein dnaJ 20, chloroplastic-like	Chaperone J-domain superfamily
				GQ03322_E04	uncharacterized protein LOC21386978	Ubiquitin-like domain superfamily
				GQ03505_C13	eukaryotic peptide chain release factor GTP-binding subunit ERF3A-like	Protein kinase-like domain superfamily
				GQ03514_E11	MORC family CW-type zinc finger protein 4 isoform X1	Protein-L-isoaspartate(D-aspartate) O-methyltransferase
				GQ03613_M22	zinc-regulated protein 8-like	Ribosomal protein L13e,Ribosomal protein L13e
				GQ03617_A03	ATP-dependent Clp protease adapter protein CLPS1, chloroplastic	Ribosomal protein L7/L12 C-terminal/adaptor protein ClpS-like
				GQ03617_O03	protein DETOXIFICATION 46, chloroplastic-like	Multi antimicrobial extrusion protein
				GQ03712_G11	flavonoid 3',5'-hydroxylase 2-like	Cytochrome P450
				GQ03715_M13	40S ribosomal protein SA-like isoform X1	Ribosomal protein S2
				GQ03807_N07	protein indeterminate-domain 5, chloroplastic-like	Zinc finger double-stranded RNA binding
				GQ04006_F12	uncharacterized protein LOC111315733	Tetratricopeptide-like helical domain superfamily
				WS0338_E17	NA	NA

## Sheet: Table_S4
Gene ID	Sequence Description	InterPro Classification	Linkage Group	Position (cM)	Gallocatechin		Neolignan-2		Piceid		Procyanidin B1		Taxifolin glucoside
					adjusted p-value	log2 fold change	adjusted p-value	log2 fold change	adjusted p-value	log2 fold change	adjusted p-value	log2 fold change	adjusted p-value	log2 fold change
GQ0011_B14	NA	NA	-	-	0.0484589	-0.559754	-	-	-	-	-	-	-	-
GQ0013_B06	NA	Papain-like cysteine peptidase superfamily	-	-	-	-	-	-	-	-	-	-	0.000645904	1.46265
GQ0013_F22	CASP-like protein 1D1	Casparian strip membrane protein domain	-	-	-	-	-	-	-	-	-	-	0.041406	0.677132
GQ0014_A06	glucose and ribitol dehydrogenase-like	Short-chain dehydrogenase/reductase SDR	-	-	-	-	-	-	-	-	-	-	0.000286443	1.56063
GQ0014_J23	mitochondrial amidoxime reducing component 2-like	MOSC N-terminal beta barrel	-	-	-	-	-	-	-	-	-	-	0.000515849	0.796787
GQ0014_N19	NA	NA	-	-	0.00860203	-0.769729	-	-	-	-	-	-	-	-
GQ0015_N10	probable alkaline/neutral invertase F	Glycosyl hydrolase family 100	-	-	-	-	-	-	-	-	-	-	2.85309e-05	1.10628
GQ0021_E23	stem-specific protein TSJT1	Domain of unknown function DUF3700	-	-	-	-	-	-	-	-	-	-	0.0287069	-0.498701
GQ0024_A19	sulfate transporter 3.1	STAS domain	-	-	-	-	-	-	-	-	-	-	5.6839e-05	0.965544
GQ0032_O07	cyclin-dependent protein kinase inhibitor SMR4	DNA polymerase epsilon catalytic subunit	-	-	-	-	-	-	-	-	-	-	0.000223098	0.663423
GQ0033_B24	diacylglycerol kinase theta	DC1	-	-	-	-	1.33072e-05	0.461038	-	-	-	-	-	-
GQ0035_F19	probable plastid-lipid-associated protein 6, chloroplastic isoform X1	Plastid lipid-associated protein/fibrillin conserved domain	LG05	101.84	0.0370381	0.461901	-	-	-	-	-	-	-	-
GQ0035_J03	NA	NA	-	-	0.0227165	-1.7727	-	-	-	-	-	-	-	-
GQ00411_L08	protein trichome birefringence-like 6	PC-Esterase	LG01	92.99	0.000111968	-1.16681	-	-	-	-	-	-	-	-
GQ00411_N04	protein unc-13 homolog isoform X2	Haem peroxidase superfamily	-	-	-	-	-	-	-	-	0.0053121	0.536576	-	-
GQ0043_N14	anthranilate N-methyltransferase-like	Histone-fold	LG10	10.87	0.00102356	-0.582341	-	-	-	-	-	-	-	-
GQ0044_P08	protein GLUTAMINE DUMPER 3	Protein of unknown function DUF789	LG12	14.23	-	-	-	-	-	-	-	-	0.000586119	1.06469
GQ0047_F08	lipoyl synthase 1, chloroplastic-like	Lipoyl synthase	LG04	97.78	0.00934195	-0.449762	-	-	-	-	-	-	2.92964e-05	0.559439
GQ0065_F18	membrane protein PM19L	AWPM-19-like	-	-	-	-	-	-	-	-	0.0394162	-0.59267	-	-
GQ0073_O14	salicylic acid-binding protein 2-like isoform X1	Alpha/beta hydrolase fold-1	LG04	130.57	-	-	0.00024436	1.26992	-	-	-	-	-	-
GQ0074_I15	hydroquinone glucosyltransferase-like	LysM domain	-	-	-	-	-	-	-	-	-	-	0.000190972	0.930718
GQ0082_B18	flavonol synthase/flavanone 3-hydroxylase-like	Phloem protein 2-like	LG06	76.58	8.27698e-06	-1.73987	-	-	-	-	-	-	0.00011007	1.59035
GQ0082_D03	respiratory burst oxidase homolog protein A	Ferric reductase NAD binding domain	LG12	74.82	-	-	-	-	-	-	-	-	0.0283998	1.13231
GQ0083_B18	non-specific lipid-transfer protein-like protein At5g64080	Ribonuclease T2-like superfamily	LG03	3.02	-	-	-	-	-	-	-	-	0.0341805	-1.90219
GQ01301_C19	LOB domain-containing protein 15	Galactose-binding-like domain superfamily	LG11	141.71	0.00705096	-1.0275	-	-	-	-	-	-	5.16587e-05	1.13425
GQ01301_E17	transcription factor bHLH147-like	Nucleophile aminohydrolases N-terminal	-	-	0.00211532	-1.00386	-	-	-	-	-	-	0.0282068	1.02662
GQ01301_J15	probable carboxylesterase 18	Alpha/Beta hydrolase fold	-	-	-	-	-	-	-	-	-	-	0.00166822	1.22411
GQ01301_K10	disease resistance response protein 206 isoform X2	Dirigent protein	-	-	-	-	-	-	-	-	0.0211259	2.44823	-	-
GQ01305_B21	putative germin-like protein 2-1	Germin	-	-	-	-	-	-	-	-	-	-	0.0226799	1.66178
GQ01306_P15	NA	NA	LG06	125.45	0.00635565	-1.16187	-	-	-	-	-	-	3.04243e-05	1.3531
GQ01308_C19	GDSL esterase/lipase At2g23540-like	SGNH hydrolase superfamily	-	-	0.0422522	-0.903968	-	-	-	-	-	-	0.000576024	1.07015
GQ01309_H19	NA	NA	-	-	-	-	-	-	-	-	-	-	0.00205271	1.46939
GQ0131_N21	DNA (cytosine-5)-methyltransferase CMT3-like	AMP-dependent synthetase/ligase	-	-	0.00705096	-1.32665	-	-	-	-	-	-	0.000247396	1.51959
GQ0131_O20	metal transporter Nramp6 isoform X1	NRAMP family	-	-	0.0137648	-2.48622	-	-	-	-	-	-	-	-
GQ01311_I04	metallothionein-like protein type 3	NA	-	-	0.0389329	1.53777	-	-	-	-	-	-	-	-
GQ01311_N21	protein NETWORKED 4B	NA	LG11	81.01	-	-	-	-	-	-	-	-	0.0237269	0.821583
GQ01312_A04	uncharacterized protein LOC113855495	MFS transporter superfamily	-	-	0.00170603	-1.30551	-	-	-	-	-	-	-	-
GQ01312_N15	probable WRKY transcription factor 14	NAD(P)-binding domain superfamily	-	-	-	-	-	-	-	-	-	-	0.0331201	0.818556
GQ0133_D14	protein HOTHEAD-like	Bile acid:sodium symporter	-	-	0.0297163	-1.13158	-	-	-	-	-	-	1.4494e-05	1.42166
GQ0134_K13	uncharacterized protein LOC103722417	Protein of unknown function DUF1262	-	-	-	-	-	-	-	-	-	-	0.0315147	0.619797
GQ0162_L22	syntaxin-124-like	Protein SICKLE	LG05	84.53	-	-	-	-	-	-	-	-	0.00123214	0.467711
GQ0162_P13	phosphoenolpyruvate carboxykinase (ATP) isoform X2	Phosphoenolpyruvate carboxykinase ATP-utilising	-	-	-	-	-	-	-	-	-	-	0.0234341	0.843595
GQ0162_P18	uncharacterized protein LOC112350273	von Willebrand factor A-like domain superfamily	-	-	0.0175865	-0.336145	-	-	-	-	-	-	-	-
GQ0163_A18	Carbohydrate binding module family 25	Leucine-rich repeat domain superfamily	LG01	122.81	0.0385643	-0.765129	-	-	-	-	-	-	0.000601175	1.05412
GQ0163_F22	NA	NA	LG05	45.51	0.0198064	-0.817128	-	-	-	-	-	-	0.00852764	0.905347
GQ0164_N16	tubby-like protein 8	Tubby C-terminal	LG12	84.05	0.000139518	-1.065	-	-	-	-	-	-	0.00758439	1.0989
GQ0167_L07	NA	Extensin domain	LG06	159.51	-	-	-	-	-	-	-	-	0.000156674	1.93999
GQ0171_G02	membrane protein PM19L	AWPM-19-like	-	-	0.0222317	-1.03301	-	-	-	-	-	-	-	-
GQ0173_N14	probable pyridoxal 5'-phosphate synthase subunit PDX1	PdxS/SNZ N-terminal domain	LG04	130.57	-	-	0.0120059	-0.21727	-	-	-	-	-	-
GQ0174_F12	serine carboxypeptidase 24 isoform X1	Peptidase S10 serine carboxypeptidase	-	-	0.00659291	-1.17278	-	-	-	-	-	-	0.000149728	0.856796
GQ0176_C09	soyasapogenol B glucuronide galactosyltransferase-like	Protein kinase-like domain superfamily	-	-	0.00511594	-1.2867	-	-	-	-	-	-	1.73628e-05	1.48397
GQ0176_O11	vacuolar protein 8-like	Armadillo-like helical	-	-	0.0306439	-0.394124	-	-	-	-	-	-	-	-
GQ0178_H04	methyl-CpG-binding domain-containing protein 2	Methyl-CpG DNA binding	-	-	0.00306477	-1.11521	-	-	-	-	-	-	0.000181979	1.29433
GQ0178_I20	probable glycerol-3-phosphate dehydrogenase [NAD(+)] 2, cytosolic	Glycerol-3-phosphate dehydrogenase NAD-dependent	-	-	0.00742414	-0.999946	-	-	-	-	-	-	0.000206905	1.05333
GQ0182_G06	protein HOTHEAD-like	Leucine-rich repeat domain superfamily	-	-	-	-	-	-	-	-	0.0053121	2.75473	-	-
GQ0194_D04	double-strand break repair protein MRE11	Ribosomal protein L32e superfamily	-	-	-	-	0.021736	0.183628	-	-	-	-	-	-
GQ0195_D01	probable pectinesterase 53	Pectin lyase fold	LG06	49.78	0.0251704	-0.504311	-	-	-	-	-	-	-	-
GQ0195_O07	protein antagonist of like heterochromatin protein 1-like	Harbinger transposase-derived nuclease domain	-	-	0.0062657	0.356848	-	-	-	-	-	-	-	-
GQ0195_O15	abscisic stress-ripening protein 3	NA	-	-	0.00221608	-1.34728	-	-	-	-	-	-	7.55204e-06	1.41318
GQ0196_H01	probable WRKY transcription factor 57	WRKY domain superfamily	LG08	10.33	-	-	-	-	-	-	-	-	0.0109118	0.545782
GQ0197_D09	putative receptor-like protein kinase At4g00960	Universal stress protein A	-	-	0.0222317	-0.721944	-	-	-	-	-	-	-	-
GQ0197_H14	transcription factor MYB44-like	PAR1	LG11	144.1	0.026511	0.429941	-	-	-	-	-	-	-	-
GQ0198_G11	zinc transporter 11	Zinc/iron permease	LG12	64.42	-	-	-	-	-	-	-	-	0.0107567	0.830651
GQ02010_C23	RING-H2 finger protein ATL43	NA	-	-	0.0285313	0.316692	-	-	-	-	-	-	-	-
GQ02010_K17	NADPH-dependent aldehyde reductase-like protein, chloroplastic	Short-chain dehydrogenase/reductase SDR	LG08	31.2	0.0408714	0.427067	-	-	-	-	-	-	-	-
GQ02011_C07	uncharacterized protein LOC112749298	Protein of unknown function DUF4228 plant	LG01	0.68	0.0298076	0.624805	-	-	-	-	-	-	-	-
GQ02011_E22	DNA primase small subunit-like	DNA primase small subunit	LG11	83.7	0.000139518	-0.445223	-	-	-	-	-	-	-	-
GQ02011_G16	PREDICTED: uncharacterized protein LOC102583227	NA	-	-	-	-	-	-	-	-	-	-	0.000286443	1.43789
GQ02012_N20	patatin-like protein 2	B-box-type zinc finger	-	-	0.00017936	-3.67868	-	-	-	-	-	-	-	-
GQ02014_K10	monoacylglycerol lipase ABHD6-like	Alpha/beta hydrolase fold-1	LG04	141.97	0.0118242	-0.937335	-	-	-	-	-	-	9.34914e-05	1.04748
GQ02016_E11	uncharacterized protein LOC112344166 isoform X1	EGF-like domain extracellular	-	-	-	-	-	-	-	-	-	-	0.0471427	0.155992
GQ02016_E21	peroxidase 72-like isoform X2	Haem peroxidase	-	-	-	-	-	-	-	-	-	-	1.10772e-06	1.745
GQ02016_G01	L-aspartate oxidase, chloroplastic	FAD-dependent oxidoreductase 2 FAD binding domain	LG04	134.83	0.00519056	-0.568826	-	-	-	-	-	-	-	-
GQ0202_K15	NA	NA	-	-	-	-	-	-	-	-	0.0321864	-0.928719	-	-
GQ0202_L09	peroxidase 72-like	Plant peroxidase	LG05	92.31	0.00244607	-1.21762	-	-	-	-	-	-	0.00041957	1.17256
GQ0203_H10	calmodulin-binding protein 25-like	P-loop containing nucleoside triphosphate hydrolase	-	-	0.0210846	-0.965722	-	-	-	-	-	-	1.13573e-05	1.33789
GQ0203_K04	quinolinate synthase, chloroplastic-like	Quinolinate synthetase A	LG05	143.11	0.00314493	-0.862816	-	-	-	-	-	-	-	-
GQ0203_O13	HDZip I protein	Protein kinase-like domain superfamily	LG10	123.97	-	-	-	-	-	-	-	-	0.0497296	1.50163
GQ0204_D17	PHD finger protein ALFIN-LIKE 4-like isoform X1	Alfin	LG10	43.2	0.0297718	0.236972	-	-	-	-	-	-	-	-
GQ0204_E24	early nodulin-like protein 3 isoform X1	Phytocyanin domain	-	-	0.000943002	0.565202	-	-	-	-	-	-	0.027621	-0.679885
GQ0205_I22	NA	NA	-	-	-	-	-	-	-	-	-	-	0.00217248	0.842673
GQ0205_P09	probable carboxylesterase 15	Alpha/beta hydrolase fold-3	-	-	0.0343527	0.948308	-	-	-	-	-	-	-	-
GQ0206_A14	elongation factor 1-alpha-like isoform X1	Transcription factor GTP-binding domain	-	-	0.0298076	4.23752	-	-	-	-	-	-	-	-
GQ0206_D23	probable tocopherol O-methyltransferase, chloroplastic isoform X1	RmlC-like cupin domain superfamily	-	-	0.0161108	1.49737	-	-	-	-	-	-	-	-
GQ0206_L09	NA	NA	-	-	-	-	-	-	-	-	-	-	0.00326316	1.36656
GQ0206_M06	tocopherol O-methyltransferase, chloroplastic	Methyltransferase type 11	-	-	0.0304457	0.610516	-	-	-	-	-	-	-	-
GQ0207_I07	probable BOI-related E3 ubiquitin-protein ligase 3	Expansin cellulose-binding-like domain superfamily	LG06	8.28	-	-	-	-	-	-	-	-	0.00363541	0.39116
GQ0207_N08	non-specific lipid-transfer protein-like protein At2g13820	Bifunctional inhibitor/plant lipid transfer protein/seed storage helical domain	-	-	0.000804157	-1.21147	-	-	-	-	-	-	0.0001754	1.143
GQ0208_C02	homocysteine S-methyltransferase 2	Homocysteine-binding domain superfamily	-	-	-	-	-	-	-	-	-	-	0.0175441	-0.335725
GQ0208_F13	O-fucosyltransferase 20	GDP-fucose protein O-fucosyltransferase	LG04	86.72	0.000253295	-0.963439	-	-	-	-	-	-	0.0203891	0.744527
GQ0208_H06	syntaxin-71-like	Thioredoxin-like superfamily	LG11	110.73	0.0238162	0.305821	-	-	-	-	-	-	-	-
GQ0208_J14	glycerol-3-phosphate acyltransferase 1	Globin-like superfamily	-	-	2.68889e-05	-1.29911	-	-	-	-	-	-	1.73628e-05	1.3404
GQ0209_B16	O-acyltransferase WSD1-like	O-acyltransferase WSD1 C-terminal	LG09	98.05	0.00376515	-1.19332	-	-	-	-	-	-	5.12547e-09	1.49779
GQ0224_P24	uncharacterized protein LOC111988495 isoform X1	NA	-	-	-	-	-	-	-	-	0.0275877	1.7984	-	-
GQ02511_E10	glycerol-3-phosphate 2-O-acyltransferase 6-like	Phospholipid/glycerol acyltransferase	LG04	49.48	-	-	-	-	-	-	-	-	0.00192875	0.634891
GQ0253_H12	UDP-glycosyltransferase 85A8-like	FAD/NAD(P)-binding domain superfamily	-	-	0.00117674	-1.42869	-	-	-	-	-	-	0.000229282	1.8821
GQ0255_I02	probable lysophospholipase BODYGUARD 3	Alpha/Beta hydrolase fold	LG10	54.99	0.0174882	-1.13708	-	-	-	-	-	-	0.000282605	1.24958
GQ0255_K05	transcription factor MYB41-like	Peptidase S8/S53 domain superfamily	LG09	132.35	-	-	-	-	-	-	-	-	0.000299393	0.854104
GQ0256_E22	NA	NA	-	-	-	-	-	-	-	-	0.00849289	-1.08428	-	-
GQ0257_E15	non-specific lipid-transfer protein-like protein At2g13820	Plant lipid transfer protein/Par allergen	-	-	-	-	-	-	-	-	-	-	0.0217474	0.695489
GQ0257_O04	vegetative cell wall protein gp1	Remorin C-terminal	-	-	-	-	-	-	-	-	-	-	0.0304097	0.908971
GQ0258_A23	NA	NA	LG02	156.8	0.000943002	-1.32226	-	-	-	-	-	-	9.87589e-06	1.29428
GQ0258_K20	uncharacterized protein LOC9640596	NA	LG02	12.47	0.0205395	-0.474349	-	-	-	-	-	-	-	-
GQ02616_A09	UDP-glycosyltransferase 74E2	Protein kinase-like domain superfamily	-	-	0.00770735	1.39705	-	-	-	-	-	-	-	-
GQ0267_F02	E3 ubiquitin-protein ligase RHA1B-like	Zinc finger RING/FYVE/PHD-type	-	-	0.0446951	-0.817002	-	-	-	-	-	-	-	-
GQ0267_H08	NA	P-loop containing nucleoside triphosphate hydrolase	-	-	-	-	-	-	-	-	-	-	0.0433112	-2.45318
GQ0273_D04	inorganic pyrophosphatase 1	Phosphatase PHOSPHO-type	-	-	0.00986931	-1.04184	-	-	-	-	-	-	-	-
GQ02803_J01	3-oxo-Delta(4,5)-steroid 5-beta-reductase-like	Ubiquitin-like domain superfamily	-	-	0.0475803	0.763733	-	-	-	-	-	-	-	-
GQ02805_B15	NFX1-type zinc finger-containing protein 1	YhbY-like superfamily	-	-	0.0143523	0.620926	-	-	-	-	-	-	-	-
GQ02806_B15	sucrose synthase 4-like	Glycosyl transferase family 1	-	-	0.0123503	-0.381021	-	-	-	-	-	-	-	-
GQ02809_M24	uncharacterized protein KIAA0930 homolog	Protein of unknown function DUF2045	LG12	4.35	0.00342382	-0.261354	-	-	-	-	-	-	-	-
GQ02810_A03	uncharacterized membrane protein At4g09580-like isoform X1	SNARE associated Golgi protein	LG06	26.19	2.68889e-05	-0.658749	-	-	-	-	-	-	0.017945	0.548862
GQ02810_A22	protein DETOXIFICATION 33-like	Multi antimicrobial extrusion protein	-	-	0.00934141	-0.673314	-	-	-	-	-	-	-	-
GQ02811_E24	TMV resistance protein N isoform X2	Ribosomal biogenesis NSA2 family	LG10	100.58	-	-	-	-	-	-	0.00973361	-1.5267	-	-
GQ02811_N01	ribosome biogenesis protein NSA2 homolog	Ribosomal protein S8e/ribosomal biogenesis NSA2	LG10	41.75	0.000111968	0.237759	-	-	-	-	-	-	-	-
GQ02812_B08	NA	Cytochrome c-like domain superfamily	-	-	0.0207251	0.683728	-	-	-	-	-	-	-	-
GQ02813_B22	uncharacterized protein LOC9661703	Dormancy/auxin associated protein	-	-	0.0474497	-0.254867	-	-	-	-	-	-	-	-
GQ02813_E08	aldose 1-epimerase	Aldose 1-/Glucose-6-phosphate 1-epimerase	LG11	3.97	-	-	-	-	-	-	-	-	0.0284493	-0.429702
GQ02814_C01	uncharacterized protein LOC8262542	Cytochrome b561/ferric reductase transmembrane	-	-	0.0404449	0.235957	-	-	-	-	-	-	-	-
GQ02817_I11	heavy metal-associated isoprenylated plant protein 28	Heavy metal-associated domain HMA	-	-	-	-	0.0478015	-0.7886	-	-	-	-	-	-
GQ02817_N21	ARG7 auxin responsive family protein	Small auxin-up RNA	LG07	19.29	0.0163991	-2.2868	-	-	-	-	-	-	-	-
GQ02818_A23	uncharacterized protein LOC112341517	NA	-	-	-	-	-	-	-	-	0.0208361	1.59958	-	-
GQ02818_B15	major facilitator superfamily domain-containing protein 12-like isoform X2	Reticulon	-	-	0.0452996	-0.38965	-	-	-	-	-	-	0.0248146	0.457065
GQ02818_F08	very-long-chain (3R)-3-hydroxyacyl-CoA dehydratase PASTICCINO 2A	Protein-tyrosine phosphatase-like PTPLA	LG12	120.34	0.000253295	-0.709277	-	-	-	-	-	-	0.00923074	0.591494
GQ02818_F23	NA	NA	-	-	-	-	-	-	-	-	0.00973361	-1.11219	-	-
GQ02819_B15	membrane protein PM19L	AWPM-19-like	-	-	-	-	-	-	-	-	-	-	0.0273509	-0.487564
GQ02820_G10	DNAJ protein JJJ1 homolog	U box domain	LG12	78.65	0.0200263	0.287721	-	-	-	-	-	-	-	-
GQ02820_H24	NA	NA	-	-	0.00705096	-1.14621	-	-	-	-	-	-	-	-
GQ02820_L01	phospholipase A2-alpha	Phospholipase A2 domain superfamily	LG11	96.29	0.0200263	-0.48299	-	-	-	-	-	-	-	-
GQ02820_P07	anthranilate N-benzoyltransferase protein 1	Chloramphenicol acetyltransferase-like domain superfamily	LG04	129.64	-	-	6.27506e-12	-0.271245	-	-	-	-	-	-
GQ02821_D01	60S ribosomal protein L18-2-like	SGNH hydrolase superfamily	-	-	-	-	0.0069154	0.382081	-	-	-	-	-	-
GQ02821_G05	uncharacterized protein LOC9657574	Protein of unknown function DUF868 plant	-	-	0.0394172	-0.454388	-	-	-	-	-	-	-	-
GQ02824_N15	probable UDP-arabinopyranose mutase 1	Reversibly glycosylated polypeptide family	-	-	-	-	-	-	-	-	-	-	0.00286576	-2.63701
GQ02826_F22	peptidyl-prolyl cis-trans isomerase CYP18-2	Cyclophilin-type peptidyl-prolyl cis-trans isomerase domain	-	-	0.00336269	0.296495	-	-	-	-	-	-	-	-
GQ02827_C02	NA	Protein kinase-like domain superfamily	-	-	0.000804157	-0.853787	-	-	-	-	-	-	0.0256906	0.683346
GQ02828_F12	TBC1 domain family member 2A	MTERF superfamily mitochondrial/chloroplastic	LG03	118.22	0.00052265	-0.464001	-	-	-	-	-	-	-	-
GQ02829_E08	potassium channel AKT1-like	Ankyrin repeat	-	-	0.0119603	-0.702594	-	-	-	-	-	-	-	-
GQ02829_H07	pectin acetylesterase 10 isoform X1	Pectinacetylesterase/NOTUM	-	-	0.010092	-0.486021	-	-	-	-	-	-	0.027053	0.350206
GQ02901_A10	DEAD-box ATP-dependent RNA helicase 42 isoform X2	Aminotransferase-like PLP-dependent enzymes	LG12	44.89	0.000326883	-0.621172	-	-	-	-	-	-	0.000801845	0.590943
GQ02901_F15	bifunctional pinoresinol-lariciresinol reductase 2	NmrA-like domain	LG08	82.43	0.00337741	-1.10244	-	-	-	-	-	-	-	-
GQ02901_L03	protease Do-like 1, chloroplastic	Peptidase S1C	-	-	0.0321897	0.39358	-	-	-	-	-	-	-	-
GQ02901_M09	probable inactive receptor kinase At1g48480	Leucine-rich repeat	LG10	111.7	0.0453301	-0.487274	-	-	-	-	-	-	0.00928977	0.457439
GQ02901_M23	pectate lyase-like	NA	LG09	142.25	0.0406454	-0.828921	-	-	-	-	-	-	-	-
GQ02902_P24	upstream activation factor subunit spp27	SWIB/MDM2 domain	LG12	7.46	0.00867075	-1.17915	-	-	-	-	-	-	5.99115e-07	1.26458
GQ02904_K03	uncharacterized protein LOC112001837	At5g01610-like superfamily	-	-	-	-	-	-	-	-	-	-	0.0273509	0.4188
GQ02905_J13	arginine decarboxylase	Ornithine/DAP/Arg decarboxylase	LG08	133.8	-	-	-	-	-	-	0.0275877	0.476176	-	-
GQ02905_N15	bark storage protein A-like	Nucleoside phosphorylase domain	-	-	-	-	-	-	-	-	-	-	0.00130174	0.778187
GQ02906_I13	dihydrolipoyllysine-residue acetyltransferase component 4 of pyruvate dehydrogenase complex, chloroplastic	Cupredoxin	-	-	-	-	-	-	-	-	-	-	0.0270783	0.320542
GQ02907_D24	lysophospholipid acyltransferase 1-like	Membrane bound O-acyl transferase MBOAT	LG01	94.1	0.00160334	-0.7541	-	-	-	-	-	-	0.000384527	0.675559
GQ02907_N16	probable mitochondrial-processing peptidase subunit beta	Glycoside hydrolase superfamily	LG05	149.43	-	-	-	-	-	-	-	-	0.0336103	-0.42078
GQ02908_A03	NADPH-dependent aldehyde reductase-like protein, chloroplastic	Short-chain dehydrogenase/reductase SDR	LG08	32.14	0.0238309	0.665423	-	-	-	-	-	-	-	-
GQ03001_B05	methylesterase 3-like	Alpha/Beta hydrolase fold	LG04	130.5	-	-	1.45399e-14	-2.45645	-	-	-	-	-	-
GQ03001_B09	NA	NA	-	-	-	-	-	-	-	-	-	-	0.0407625	0.515632
GQ03001_C20	FHA domain-containing protein FHA2-like	Forkhead-associated (FHA) domain	-	-	0.00414539	0.314559	-	-	-	-	-	-	-	-
GQ03001_M12	NA	Dehydrin	-	-	0.00128272	-1.05324	-	-	-	-	-	-	0.00403305	0.891312
GQ03002_F02	uncharacterized protein LOC113332010	Hyccin	LG02	28.55	0.0224455	0.375031	-	-	-	-	-	-	-	-
GQ03004_G22	phenylalanine ammonia-lyase	Phenylalanine ammonia-lyase shielding domain superfamily	-	-	-	-	-	-	-	-	-	-	0.0188672	0.924126
GQ03006_J10	chaperone protein dnaJ 16	Protein trichome birefringence-like 12	LG08	107.32	0.0230073	0.229484	-	-	-	-	-	-	-	-
GQ03009_B07	isoflavone reductase homolog PCBER-like	NmrA-like domain	LG06	2.49	0.000261396	-1.30054	-	-	-	-	-	-	0.000914282	1.09075
GQ03009_K14	probable carboxylesterase 7	Alpha/Beta hydrolase fold	-	-	-	-	-	-	-	-	-	-	0.0210481	0.813248
GQ03012_D20	beta-D-xylosidase 4	Protein RETICULATA-related	LG11	5.85	-	-	-	-	-	-	-	-	0.000945681	0.987161
GQ03012_G23	uncharacterized protein LOC9649877	Protein of unknown function DUF1218	LG06	142.43	0.00251452	-0.719964	-	-	-	-	-	-	-	-
GQ03013_D24	EGF domain-specific O-linked N-acetylglucosamine transferase-like	Glycosyltransferase 61	LG08	59.86	0.00659291	-0.857927	-	-	-	-	-	-	-	-
GQ03013_K19	uncharacterized protein LOC18034730	Acyl transferase	LG08	91.28	0.00400627	-0.53375	-	-	-	-	-	-	2.92964e-05	0.446139
GQ03102_E21	NA	NA	-	-	0.00945277	-1.16914	-	-	-	-	-	-	-	-
GQ03104_C23	probable alpha-galactosidase B	Glycoside hydrolase family 27	-	-	-	-	-	-	-	-	-	-	0.0287869	-0.941541
GQ03104_P15	protein SAR DEFICIENT 4-like	Ornithine cyclodeaminase/mu-crystallin	-	-	0.0321897	0.245197	-	-	-	-	-	-	-	-
GQ03105_F19	acyl-CoA-binding protein isoform X2	Acyl-CoA-binding protein ACBP	-	-	0.00207837	-0.549023	-	-	-	-	-	-	0.00408954	0.491184
GQ03105_M09	ADP-ribosylation factor 1-like	Small GTPase superfamily ARF/SAR type	LG02	77.01	-	-	-	-	-	-	-	-	0.0336103	0.75062
GQ03107_F20	U-box domain-containing protein 4	Armadillo-like helical	LG05	8.29	0.0443062	-0.418272	-	-	-	-	-	-	-	-
GQ03107_H16	phosphomannomutase	Protein of unknown function DUF3727	-	-	0.0306439	-0.343146	-	-	-	-	-	-	-	-
GQ03107_N12	uncharacterized protein ycf45	FY-rich C-terminal	LG08	91.34	0.0135137	0.488124	-	-	-	-	-	-	-	-
GQ03108_K22	uncharacterized protein LOC113716975	Mur ligase C-terminal domain superfamily	LG08	97.48	0.0474329	-0.263364	-	-	-	-	-	-	-	-
GQ03109_J05	uncharacterized protein LOC113322086 isoform X1	P-loop containing nucleoside triphosphate hydrolase	-	-	0.0215979	-0.248646	-	-	-	-	-	-	-	-
GQ03109_L13	uncharacterized protein LOC18053554	Cation/H+ exchanger	LG05	11.49	0.00635565	0.341253	-	-	-	-	-	-	-	-
GQ03110_D01	uncharacterized protein LOC103707807 isoform X2	Pentatricopeptide repeat	-	-	0.0280502	-1.7049	-	-	-	-	-	-	-	-
GQ03111_B16	copper transport protein ATX1	Heavy metal-associated domain HMA	LG01	37.24	-	-	-	-	-	-	-	-	0.0319028	0.417948
GQ03111_D23	annexin D1-like	Tryptophan synthase beta subunit-like PLP-dependent enzyme	LG02	166.77	0.00191568	-0.974609	-	-	-	-	-	-	2.84024e-06	0.944065
GQ03111_E17	probable mannitol dehydrogenase	Leucine-rich repeat domain superfamily	LG10	6.53	0.00761934	-1.16823	-	-	-	-	-	-	0.00326316	1.11481
GQ03111_J03	eukaryotic peptide chain release factor subunit 1-3	Protein kinase-like domain superfamily	-	-	0.0406288	0.260044	-	-	-	-	-	-	-	-
GQ03112_A15	kinesin-like protein KIN-14U	Zinc finger FYVE/PHD-type	LG11	37.61	0.0141934	-0.743623	-	-	-	-	-	-	-	-
GQ03112_C04	high-affinity nitrate transporter 3.1	High-affinity nitrate transporter	-	-	-	-	2.08429e-25	1.41539	-	-	-	-	-	-
GQ03112_F13	uncharacterized protein LOC112749298	WD40-repeat-containing domain superfamily	LG01	0.83	0.0210846	-1.13593	-	-	-	-	-	-	-	-
GQ03112_H13	NAC domain-containing protein 75	NAC domain superfamily	LG02	72.75	-	-	-	-	-	-	-	-	0.0309596	0.46838
GQ03115_I17	3-oxoacyl-[acyl-carrier-protein] synthase I, chloroplastic	Beta-ketoacyl synthase C-terminal	-	-	0.034073	-0.385409	-	-	-	-	-	-	0.00452641	0.451806
GQ03117_L19	potassium channel AKT1-like isoform X2	Ankyrin repeat	-	-	-	-	-	-	-	-	-	-	0.00290241	0.789416
GQ03118_G05	probable stress-associated endoplasmic reticulum protein	Stress-associated endoplasmic reticulum protein	-	-	-	-	-	-	-	-	-	-	0.0497296	4.58181
GQ03118_L09	rho GDP-dissociation inhibitor 1-like isoform X1	Rho protein GDP-dissociation inhibitor	LG03	93.99	0.034073	-0.819682	-	-	-	-	-	-	-	-
GQ03118_O23	NA	NA	-	-	-	-	-	-	-	-	0.0145572	1.04126	-	-
GQ03120_H17	transmembrane 9 superfamily member 2-like	LRAT-like domain	LG02	142.47	-	-	1.00645e-05	0.579324	-	-	-	-	-	-
GQ03121_A11	protein PLASTID MOVEMENT IMPAIRED 1-RELATED 1-like	NA	LG12	6.61	0.0406288	-0.789098	-	-	-	-	-	-	-	-
GQ03121_L08	beta-D-xylosidase 4	Fibronectin type III-like domain	LG05	50.14	0.00052265	-0.680686	-	-	-	-	-	-	-	-
GQ03123_G17	uncharacterized serine-rich protein C215.13-like	Ribosomal protein S25	-	-	0.0274244	-0.641309	-	-	-	-	-	-	-	-
GQ03125_K05	probable myosin-binding protein 6 isoform X1	Lysine-rich nucleolar protein 1	-	-	-	-	-	-	-	-	-	-	0.0353049	0.439415
GQ03201_A17	high-affinity nitrate transporter 3.1-like	High-affinity nitrate transporter	-	-	-	-	1.37214e-06	0.974578	-	-	-	-	-	-
GQ03201_A19	probable aminotransferase ACS12	Pectin lyase fold/virulence factor	LG10	45.53	0.0353093	0.331075	-	-	-	-	-	-	-	-
GQ03201_O01	vegetative cell wall protein gp1	NAD(P)-binding domain superfamily	-	-	0.00118896	-1.13957	-	-	-	-	-	-	5.86023e-12	1.36736
GQ03201_O05	auxin-responsive protein SAUR76-like	Small auxin-up RNA	-	-	-	-	-	-	-	-	-	-	0.0145618	0.875935
GQ03202_M18	3-oxoacyl-[acyl-carrier-protein] synthase I, chloroplastic-like	3-oxoacyl-[acyl-carrier-protein] synthase 2	-	-	-	-	-	-	-	-	-	-	0.0371042	0.839789
GQ03202_O13	probable glutathione S-transferase	Protein of unknown function DUF1997	-	-	0.00112401	0.798683	-	-	-	-	-	-	-	-
GQ03203_I10	NA	Brix domain	-	-	0.00306477	-1.42664	-	-	-	-	-	-	0.000317565	1.21372
GQ03203_M11	galactinol synthase 1-like	Nucleotide-diphospho-sugar transferases	-	-	0.00102356	-1.09282	-	-	-	-	-	-	0.00435789	1.2353
GQ03203_N14	endonuclease 4	Phospholipase C/P1 nuclease domain superfamily	-	-	0.00537493	-0.943582	-	-	-	-	-	-	1.73628e-05	1.26951
GQ03203_O13	uncharacterized protein LOC112278488	Alpha/Beta hydrolase fold	LG05	96.11	-	-	-	-	-	-	-	-	9.8683e-05	0.923664
GQ03203_P08	serine carboxypeptidase 24	Peptidase S10 serine carboxypeptidase	LG01	39.78	-	-	-	-	-	-	-	-	0.000914282	1.55582
GQ03204_A23	lecithin-cholesterol acyltransferase-like 1	Lecithin:cholesterol/phospholipid:diacylglycerol acyltransferase	-	-	0.00790282	-1.04239	-	-	-	-	-	-	0.000576024	1.03062
GQ03204_D23	ubiquitin thioesterase OTU1	Zinc finger CCHC-type superfamily	-	-	0.000871749	0.296305	-	-	-	-	-	-	-	-
GQ03204_G03	uncharacterized protein LOC17892638	Dormancy/auxin associated protein	LG11	100.71	0.000320513	-0.51267	-	-	-	-	-	-	-	-
GQ03204_O05	transcription factor RAX3-like	Homeobox-like domain superfamily	LG04	52.78	0.000320513	-1.32159	-	-	-	-	-	-	1.93076e-05	1.32027
GQ03204_O11	bZIP transcription factor 44-like isoform X1	Leucine-rich repeat domain superfamily	-	-	-	-	-	-	-	-	-	-	0.0274854	0.395428
GQ03205_J13	NA	Winged helix DNA-binding domain superfamily	-	-	-	-	-	-	-	-	-	-	0.0287069	0.276535
GQ03206_G15	protein LYK5-like	Serine-threonine/tyrosine-protein kinase catalytic domain	LG04	137.58	-	-	-	-	-	-	-	-	9.77427e-09	0.761132
GQ03206_H08	dihydroflavonol 4-reductase-like	NAD-dependent epimerase/dehydratase	-	-	-	-	-	-	-	-	-	-	0.0106147	1.02508
GQ03206_K20	predicted protein	Methyltransferase FkbM	-	-	0.0424054	1.92629	-	-	-	-	-	-	-	-
GQ03206_N13	translocon-associated protein subunit beta	2Fe-2S ferredoxin-like superfamily	LG01	117.75	-	-	-	-	-	-	-	-	0.0349642	-0.16599
GQ03206_P23	bidirectional sugar transporter SWEET17 isoform X2	SWEET sugar transporter	-	-	0.0304659	1.46283	-	-	-	-	-	-	-	-
GQ03207_E18	polyadenylate-binding protein 2 isoform X2	Riboflavin synthase-like beta-barrel	-	-	-	-	-	-	-	-	-	-	0.0497296	0.436153
GQ03207_F23	calcium-dependent protein kinase 10	Potentiating neddylation domain	LG09	91.4	-	-	-	-	-	-	-	-	0.00998813	0.263102
GQ03207_H04	isoflavone reductase homolog A622-like	NmrA-like domain	-	-	0.00248638	-0.604132	-	-	-	-	-	-	-	-
GQ03208_B22	heavy metal-associated isoprenylated plant protein 20	Heavy metal-associated domain HMA	-	-	0.038814	-0.618569	-	-	-	-	-	-	-	-
GQ03208_F19	probable L-gulonolactone oxidase 6	Phosphotransferase KptA/Tpt1	-	-	-	-	-	-	-	-	-	-	0.0112538	0.794055
GQ03208_N06	thylakoid lumenal protein TL20.3, chloroplastic	Pentapeptide repeat	LG02	119.71	0.014603	0.303991	-	-	-	-	-	-	-	-
GQ03208_O15	uric acid degradation bifunctional protein TTL isoform X1	Transthyretin/hydroxyisourate hydrolase domain	LG08	87	0.0345945	0.273747	-	-	-	-	-	-	-	-
GQ03209_J22	pathogenesis-related protein 2	Bet v I type allergen	-	-	-	-	-	-	-	-	-	-	0.0211722	2.52499
GQ03209_M01	short-chain dehydrogenase reductase 2a	Short-chain dehydrogenase/reductase SDR	LG12	107.44	0.00112401	0.847701	-	-	-	-	-	-	-	-
GQ03209_O18	probable GTP-binding protein OBGC2 isoform X3	GTP1/OBG domain superfamily	LG12	70.27	0.0150637	0.317683	-	-	-	-	-	-	-	-
GQ03210_E02	protein STRICTOSIDINE SYNTHASE-LIKE 4-like isoform X1	Strictosidine synthase conserved region	-	-	0.0231369	0.372132	-	-	-	-	-	-	-	-
GQ03210_F15	diacylglycerol O-acyltransferase 2D-like	Diacylglycerol acyltransferase	-	-	0.00456036	-0.774583	-	-	-	-	-	-	0.0320286	0.721012
GQ03210_G15	acyl carrier protein 1, chloroplastic-like isoform X2	Acyl carrier protein (ACP)	-	-	0.0221761	-0.293806	-	-	-	-	-	-	-	-
GQ03211_E12	myb family transcription factor PHL7	Protein kinase-like domain superfamily	-	-	0.0389329	-0.153583	-	-	-	-	-	-	-	-
GQ03211_G13	polygalacturonase QRT3	Pectin lyase fold	-	-	-	-	-	-	-	-	-	-	0.0199729	1.11373
GQ03211_I21	heptahelical transmembrane protein 1-like	AdipoR/Haemolysin-III-related	LG03	153.32	0.00569354	-0.942358	-	-	-	-	-	-	0.000411484	0.979336
GQ03212_D09	chaperone protein dnaJ 20, chloroplastic-like isoform X2	DnaJ domain	LG12	36.73	0.0239483	1.24021	-	-	-	-	-	-	-	-
GQ03212_J01	expansin-A8-like	Expansin	-	-	-	-	-	-	-	-	-	-	0.00280113	1.47636
GQ03212_N10	F-box protein At5g46170-like isoform X1	F-box domain	LG08	131.13	0.0382359	0.327536	-	-	-	-	-	-	-	-
GQ03214_L20	galactinol synthase 1-like	Glycosyl transferase family 8	LG04	109.21	0.0443062	-0.66163	-	-	-	-	-	-	0.017945	0.889986
GQ03214_N14	laccase-12-like	Cupredoxin	-	-	0.00407447	-1.38933	-	-	-	-	-	-	0.000341688	1.37449
GQ03215_M16	CASP-like protein 1B1	Casparian strip membrane protein domain	LG09	60.64	1.33135e-05	-1.61718	-	-	-	-	-	-	0.00138325	1.14391
GQ03216_A09	60S ribosomal protein L18-3-like	Zinc finger RING-type	-	-	-	-	0.00295339	-0.270601	-	-	-	-	-	-
GQ03216_L22	CASP-like protein 2A1	Casparian strip membrane protein domain	LG05	79.64	0.00543049	-1.20954	-	-	-	-	-	-	5.17348e-07	1.42041
GQ03216_M13	laccase-5-like	Laccase	LG01	64.14	0.00699736	-1.15433	-	-	-	-	-	-	9.8683e-05	1.22981
GQ03217_P17	synaptotagmin-2 isoform X2	C2 domain	LG09	12.98	0.00356909	-0.626354	-	-	-	-	-	-	0.0064108	0.524124
GQ03218_C17	galactinol synthase 1-like	Nucleotide-diphospho-sugar transferases	-	-	-	-	-	-	-	-	-	-	0.0179166	0.899031
GQ03218_J14	chaperone protein ClpB1	NAC domain superfamily	LG08	16.01	0.026511	1.08269	-	-	-	-	-	-	-	-
GQ03221_E08	sugar transporter ERD6-like 5 isoform X2	Sugar/inositol transporter	-	-	0.0435986	0.663542	-	-	-	-	-	-	-	-
GQ03222_A04	3-ketoacyl-CoA synthase 1	Thiolase-like	-	-	-	-	-	-	-	-	-	-	0.0230133	0.686973
GQ03222_B07	5'-nucleotidase SurE isoform X2	SurE-like phosphatase/nucleotidase superfamily	-	-	-	-	0.0478015	0.144884	-	-	-	-	-	-
GQ03223_B05	aspartic proteinase NANA, chloroplast-like	Aspartic peptidase domain superfamily	-	-	-	-	-	-	-	-	-	-	0.0265911	0.709954
GQ03223_D08	putative kinase-like protein TMKL1	Glutathione S-transferase C-terminal domain superfamily	LG12	10.32	0.0456085	-0.439915	-	-	-	-	-	-	-	-
GQ03223_I01	NA	NA	-	-	-	-	-	-	-	-	-	-	0.0162883	-0.595731
GQ03223_L09	cellulose synthase-like protein E1 isoform X1	Cellulose synthase	-	-	0.00198976	1.26976	-	-	-	-	-	-	-	-
GQ03224_A14	ras-related protein RABC1	Glyoxalase/Bleomycin resistance protein/Dihydroxybiphenyl dioxygenase	-	-	-	-	0.000345994	0.254568	-	-	-	-	-	-
GQ03224_F11	GDSL esterase/lipase At1g74460	SGNH hydrolase superfamily	LG03	79.88	0.0210846	-1.30109	-	-	-	-	-	-	3.71447e-05	1.41249
GQ03224_O05	endo-1,3;1,4-beta-D-glucanase-like isoform X2	Dienelactone hydrolase	LG04	131.53	-	-	0.0069154	1.11896	-	-	-	-	-	-
GQ03225_D09	ethylene-responsive transcription factor ERF039-like	AP2/ERF domain	-	-	0.0443062	-0.526964	-	-	-	-	-	-	0.000969088	1.08068
GQ03226_M21	caffeoylshikimate esterase-like isoform X2	Alpha/Beta hydrolase fold	-	-	0.00639049	-0.691326	-	-	-	-	-	-	-	-
GQ03227_I23	uncharacterized protein LOC112940026	At5g01610-like superfamily	LG07	27.65	0.000315556	-1.36502	-	-	-	-	-	-	4.65757e-06	1.22423
GQ03228_J19	jacalin-related lectin 3	Jacalin-like lectin domain	-	-	0.0385643	1.40056	-	-	-	-	-	-	-	-
GQ03229_E14	UDP-glycosyltransferase 86A1	Alpha/Beta hydrolase fold	-	-	0.00639049	0.997134	-	-	-	-	-	-	-	-
GQ03229_H06	glycerol kinase	Isoprenoid synthase domain superfamily	-	-	-	-	-	-	-	-	-	-	3.64185e-05	0.298472
GQ03229_K09	dormancy-associated protein 1-like	Dormancy/auxin associated protein	-	-	-	-	-	-	-	-	-	-	0.031738	1.01417
GQ03229_K11	probable acyl-activating enzyme 18, peroxisomal	Ribosomal protein L10	LG07	157.54	0.0288476	-0.438647	-	-	-	-	-	-	-	-
GQ03230_D16	CBL-interacting serine/threonine-protein kinase 1-like isoform X1	Class I glutamine amidotransferase-like	-	-	0.0361111	-0.559635	-	-	-	-	-	-	-	-
GQ03230_E12	uncharacterized protein LOC112295761 isoform X1	Phenazine biosynthesis PhzF protein	LG05	85.32	-	-	-	-	-	-	-	-	9.82573e-05	0.286464
GQ03230_L03	PREDICTED: uncharacterized protein LOC107303773	EF-hand domain pair	-	-	0.0439458	0.835967	-	-	-	-	-	-	-	-
GQ03230_M23	probable WRKY transcription factor 69	WRKY domain	-	-	-	-	-	-	-	-	-	-	0.0393161	0.532569
GQ03232_H18	protein DMR6-LIKE OXYGENASE 2-like	Oxoglutarate/iron-dependent dioxygenase	-	-	-	-	0.000425093	1.26173	-	-	-	-	-	-
GQ03232_I11	NA	NA	-	-	0.0031419	-1.36588	-	-	-	-	-	-	4.83665e-05	1.31644
GQ03232_K16	probable calcium-binding protein CML30	EF-hand domain	-	-	0.0231906	-1.37495	-	-	-	-	-	-	9.8683e-05	1.37637
GQ03232_L18	NA	NA	-	-	-	-	-	-	-	-	-	-	0.00219233	1.85574
GQ03232_O21	tRNA(Ile)-lysidine synthase, chloroplastic-like	tRNA(Ile)-lysidine/2-thiocytidine synthase N-terminal	LG04	123.93	-	-	6.05175e-05	0.332218	-	-	-	-	-	-
GQ03233_K14	NA	NA	-	-	0.0466036	-1.20427	-	-	-	-	-	-	0.0249733	1.24961
GQ03236_D02	NA	Ribonuclease H-like superfamily	-	-	0.0289014	0.235144	-	-	-	-	-	-	-	-
GQ03236_K14	uncharacterized protein LOC106764884	Protein of unknown function DUF761 plant	-	-	0.0343527	-0.537596	-	-	-	-	-	-	0.000842316	0.920841
GQ03237_C22	class IV endochitinase precursor	Rossmann-like alpha/beta/alpha sandwich fold	-	-	-	-	-	-	-	-	-	-	0.0493194	1.17473
GQ03237_N19	NA	NA	LG10	18.3	-	-	-	-	-	-	-	-	0.00613823	1.02136
GQ03238_A08	leucine-rich repeat extensin-like protein 3 isoform X1	C2 domain superfamily	LG03	99.73	0.00263312	-0.720382	-	-	-	-	-	-	4.67846e-06	0.847427
GQ03238_K24	LEAF RUST 10 DISEASE-RESISTANCE LOCUS RECEPTOR-LIKE PROTEIN KINASE-like 1.4 isoform X2	Protein kinase domain	-	-	0.0442978	0.77738	-	-	-	-	-	-	-	-
GQ03238_P10	uncharacterized protein LOC111024157 isoform X2	Protein of unknown function DUF761 plant	-	-	0.00679798	0.255637	-	-	-	-	-	-	-	-
GQ03239_A01	cytochrome P450 86A22	Cytochrome P450 E-class group I	-	-	0.000804157	-1.3572	-	-	-	-	-	-	6.6933e-06	1.41956
GQ03239_C05	probable serine/threonine-protein kinase PBL7	PAR1	-	-	0.014093	-0.768362	-	-	-	-	-	-	-	-
GQ03239_E20	cytochrome b5-like	Cytochrome b5-like heme/steroid binding domain	-	-	0.0200263	-0.297849	-	-	-	-	-	-	0.0105517	0.263988
GQ03239_I03	peroxiredoxin Q, chloroplastic	Alkyl hydroperoxide reductase subunit C/ Thiol specific antioxidant	-	-	0.000514555	0.804101	-	-	-	-	-	-	-	-
GQ03301_K20	putative receptor-like protein kinase At4g00960	PPM-type phosphatase domain superfamily	-	-	0.00306477	-1.31675	-	-	-	-	-	-	-	-
GQ03302_C20	O-acyltransferase WSD1-like	O-acyltransferase WSD1 C-terminal	-	-	-	-	-	-	-	-	-	-	0.00723635	1.00413
GQ03302_D17	uncharacterized protein LOC103723473	Helix-loop-helix DNA-binding domain superfamily	LG03	13.23	0.0385338	-0.409701	-	-	-	-	-	-	0.000516491	0.357201
GQ03302_G05	probable methyltransferase PMT11	Cupredoxin	LG04	122.81	-	-	2.60228e-06	-0.323509	-	-	-	-	-	-
GQ03302_N04	GPI-anchored protein LLG1	GPI-anchored protein LORELEI-like	LG09	126.95	-	-	-	-	-	-	-	-	0.00559992	0.983269
GQ03302_N10	protein MRG1-like	6-phosphogluconate dehydrogenase-like C-terminal domain superfamily	-	-	0.0403332	0.151266	-	-	-	-	-	-	-	-
GQ03302_O04	cytochrome b5-like	Cytochrome b5-like heme/steroid binding domain	-	-	-	-	-	-	-0.874151	-0.874151	-	-	-	-
GQ03302_O21	PREDICTED: uncharacterized protein LOC107015489	Protein of unknown function DUF538	-	-	0.000804157	-1.13877	-	-	-	-	-	-	0.0064108	0.824028
GQ03303_G10	GDSL esterase/lipase At5g03610-like	SGNH hydrolase superfamily	LG10	37.18	0.0166265	-1.03281	-	-	-	-	-	-	6.50761e-05	1.05942
GQ03304_E19	probable WRKY transcription factor 75	WRKY domain superfamily	LG08	32.16	0.00537493	-1.06071	-	-	-	-	-	-	0.000227219	1.10762
GQ03304_I14	bidirectional sugar transporter SWEET6b-like	WD40/YVTN repeat-like-containing domain superfamily	-	-	-	-	-	-	-	-	-	-	0.000468704	0.996101
GQ03307_E08	disease resistance response protein 206 precursor	Dirigent protein	LG01	122.67	-	-	-	-	-	-	-	-	3.04243e-05	1.21711
GQ03307_L02	cytochrome P450 86A22-like	Cytochrome P450 E-class group I	-	-	-	-	-	-	-	-	-	-	0.00803002	0.837835
GQ03307_L22	cysteine-rich receptor-like protein kinase 2 isoform X1	Protein kinase domain	-	-	0.0259814	-0.649916	-	-	-	-	-	-	-	-
GQ03307_L24	casein kinase 1-like protein 10	P-loop containing nucleoside triphosphate hydrolase	LG11	119.15	0.0443062	-0.249311	-	-	-	-	-	-	0.0462932	0.223712
GQ03308_J05	AP2-like ethylene-responsive transcription factor At1g16060	AP2/ERF domain	-	-	1.33135e-05	-1.53247	-	-	-	-	-	-	0.000416707	1.34055
GQ03308_O19	monoacylglycerol lipase ABHD6-like	Epoxide hydrolase-like	LG06	0.46	0.0345945	-0.925676	-	-	-	-	-	-	0.000468704	0.955646
GQ03308_P07	GDSL esterase/lipase At1g74460	GDSL lipase/esterase	-	-	0.00251452	-1.10935	-	-	-	-	-	-	1.62606e-05	0.978649
GQ03309_B19	cyclin-dependent protein kinase inhibitor SMR2-like	Cyclin-dependent protein kinase inhibitor SMR	-	-	0.0217495	-1.19477	-	-	-	-	-	-	-	-
GQ03310_I24	NA	NA	-	-	-	-	-	-	-	-	0.0275305	-1.01979	-	-
GQ03312_B13	phenylalanine ammonia-lyase	Phenylalanine ammonia-lyase shielding domain superfamily	LG09	54.38	0.0210846	-0.558846	-	-	-	-	-	-	-	-
GQ03312_G24	protein kinase PINOID	Glutathione S-transferase C-terminal domain superfamily	-	-	-	-	-	-	-	-	-	-	0.0082294	0.72609
GQ03313_A02	cinnamoyl-CoA reductase 1-like	S-adenosyl-L-methionine-dependent methyltransferase	-	-	0.026511	-1.00121	-	-	-	-	-	-	-	-
GQ03313_A24	disease resistance protein TAO1 isoform X3	Leucine-rich repeat domain superfamily	-	-	-	-	0.0277651	0.643075	-	-	-	-	-	-
GQ03313_I03	protein SRG1	Isopenicillin N synthase-like	LG01	154.24	-	-	-	-	-	-	-	-	0.0256906	0.747429
GQ03314_C24	NA	NA	LG11	35.74	0.00639049	-0.684598	-	-	-	-	-	-	0.00206999	0.708554
GQ03315_F24	NA	NA	LG10	116.35	0.0344408	-1.27465	-	-	-	-	-	-	0.0164001	1.09593
GQ03315_M06	B2 protein	Development/cell death domain	-	-	-	-	-	-	-	-	-	-	0.0440141	0.215954
GQ03316_K09	germin-like protein subfamily 1 member 1	Germin	-	-	-	-	-	-	-	-	0.0332861	0.865675	-	-
GQ03317_H15	DNA-directed RNA polymerases II, IV and V subunit 8B-like isoform X2	Development/cell death domain	LG03	65.67	-	-	-	-	-	-	-	-	0.0042734	0.675858
GQ03317_J03	nuclear pore complex protein NUP50A	Nuclear pore complex NUP2/50/61	LG08	157.66	0.0222317	0.115641	-	-	-	-	-	-	-	-
GQ03318_G11	two-component response regulator ARR5-like	Signal transduction response regulator receiver domain	-	-	0.00542761	-0.562978	-	-	-	-	-	-	-	-
GQ03319_A11	major pollen allergen Bet v 1-D/H-like	Bet v I type allergen	LG09	19.71	-	-	-	-	-	-	-	-	0.000282605	-3.1643
GQ03319_J14	olee1-like protein	Alpha/Beta hydrolase fold	LG02	54.13	0.0109144	0.301913	-	-	-	-	-	-	-	-
GQ03320_H01	putative lipid-transfer protein DIR1	Bifunctional inhibitor/plant lipid transfer protein/seed storage helical domain	LG08	134.28	0.0245287	-1.15552	-	-	-	-	-	-	1.4494e-05	1.4242
GQ03321_A15	LRR receptor-like serine/threonine-protein kinase FLS2	Leucine-rich repeat	-	-	-	-	-	-	-	-	-	-	0.00664976	1.00784
GQ03321_D21	probable membrane-associated kinase regulator 2	Zinc finger FYVE/PHD-type	LG11	120.31	0.030951	-0.997892	-	-	-	-	-	-	0.00386575	0.935496
GQ03321_I07	NA	NA	-	-	-	-	2.69813e-07	1.37648	-	-	-	-	0.00216176	1.98729
GQ03321_M15	cytochrome P450 CYP736A12-like	Ribosomal protein S11	LG09	129.63	-	-	-	-	-	-	-	-	0.0206276	0.834212
GQ03322_B14	uncharacterized protein At4g15970 isoform X2	Nucleotide-diphospho-sugar transferase	LG06	160.87	0.00937009	-1.09302	-	-	-	-	-	-	3.35162e-06	1.26747
GQ03322_C02	peroxidase 11	Haem peroxidase	-	-	0.0304457	-1.1089	-	-	-	-	-	-	0.00983934	1.03622
GQ03322_E04	uncharacterized protein LOC21386978	Ubiquitin-like domain superfamily	LG09	2.15	-	-	-	-	-	-	-	-	0.00867591	0.507774
GQ03322_F14	high affinity cGMP-specific 3',5'-cyclic phosphodiesterase 9A-like	Protein of unknown function DUF3755	-	-	0.00659291	0.293854	-	-	-	-	-	-	-	-
GQ03322_J12	electron transfer flavoprotein subunit beta, mitochondrial-like isoform X2	Electron transfer flavoprotein beta subunit	-	-	0.010453	-0.363162	-	-	-	-	-	-	-	-
GQ03322_K23	3-hydroxy-3-methylglutaryl-coenzyme A reductase-like isoform X1	Hydroxymethylglutaryl-CoA reductase class I/II	-	-	-	-	-	-	-	-	-	-	0.00503256	1.20297
GQ03322_N24	uncharacterized protein LOC113347748	Glyoxalase/Bleomycin resistance protein/Dihydroxybiphenyl dioxygenase	LG07	196.12	0.0182369	0.25396	-	-	-	-	-	-	-	-
GQ03324_L04	nucleoid-associated protein At4g30620, chloroplastic	Thioredoxin-like superfamily	LG02	149.03	0.00456036	0.19408	-	-	-	-	-	-	-	-
GQ03325_B05	probable signal peptidase complex subunit 1	Microsomal signal peptidase 12kDa subunit	LG08	41.79	0.000535432	-1.59649	-	-	-	-	-	-	0.000341688	1.50551
GQ03325_C09	G2/mitotic-specific cyclin S13-7-like isoform X4	Cyclin	-	-	-	-	0.0277651	-0.193496	-	-	-	-	-	-
GQ03325_E24	uncharacterized protein LOC107427806	Winged helix DNA-binding domain superfamily	-	-	0.0366094	-0.324563	-	-	-	-	-	-	-	-
GQ03325_L19	stamen-specific protein FIL1-like	Nucleoside diphosphate kinase-like domain superfamily	-	-	1.51303e-05	-0.819973	-	-	-	-	-	-	0.00940178	0.741036
GQ03326_I17	protein ABIL1 isoform X2	TFB5-like superfamily	LG08	87	0.00705096	-0.349159	-	-	-	-	-	-	-	-
GQ03326_P22	60S ribosomal protein L8	Ribosomal Proteins L2 RNA binding domain	-	-	-	-	-	-	-	-	-	-	0.00518699	1.33299
GQ03401_I01	probable xyloglucan endotransglucosylase/hydrolase protein 7	Glycoside hydrolase family 16	-	-	-	-	-	-	-	-	-	-	0.0233177	0.814102
GQ03404_E07	fatty acid amide hydrolase-like	Amidase signature (AS) superfamily	-	-	0.0354449	-0.423355	-	-	-	-	-	-	-	-
GQ03405_L07	hydroxyphenylpyruvate reductase	Isoprenoid synthase domain superfamily	-	-	0.0266496	0.82035	-	-	-	-	-	-	-	-
GQ03407_L03	probable glutathione S-transferase	Signal recognition particle subunit SRP19-like superfamily	-	-	-	-	6.72444e-06	0.526823	-	-	-	-	-	-
GQ03408_O01	NA	NA	-	-	-	-	-	-	-	-	-	-	0.017945	1.07556
GQ03409_L11	NA	Gamma-secretase aspartyl protease complex presenilin enhancer-2 subunit	LG11	147.25	0.0173736	0.548713	-	-	-	-	-	-	-	-
GQ03410_E01	blue copper protein-like	Phytocyanin domain	-	-	0.00813869	-1.07769	-	-	-	-	-	-	1.4494e-05	1.11433
GQ03410_L17	cytochrome P450 86A2-like	Cytochrome P450 superfamily	-	-	-	-	-	-	-	-	-	-	0.0272198	0.764036
GQ03411_M17	protein patched homolog 2-like isoform X3	NA	-	-	-	-	-	-	-0.803658	-0.803658	-	-	-	-
GQ03412_L10	probable protein phosphatase 2C 33	PPM-type phosphatase domain	LG04	141.16	-	-	0.00747349	0.270285	-	-	-	-	-	-
GQ03417_L01	glutamyl-tRNA reductase-binding protein, chloroplastic	Protein of unknown function DUF3110	-	-	-	-	0.0366059	0.179239	-	-	-	-	-	-
GQ03418_H01	uncharacterized protein LOC7496935	Ribonuclease H-like superfamily	-	-	-	-	-	-	-	-	-	-	0.0404339	0.624672
GQ03419_N20	probable ADP-ribosylation factor GTPase-activating protein AGD5	Arf GTPase activating protein	-	-	0.0435237	0.203027	-	-	-	-	-	-	-	-
GQ03419_N24	tricyclene synthase EBOS, chloroplastic-like	Terpene synthase N-terminal domain	-	-	-	-	-	-	-	-	-	-	0.0367038	2.42867
GQ03501_A14	tricyclene synthase EBOS, chloroplastic-like	Terpene synthase N-terminal domain superfamily	-	-	-	-	-	-	-	-	-	-	0.000294909	3.21063
GQ03501_F19	transcription initiation factor IIF subunit alpha	Transcription initiation factor IIF alpha subunit	-	-	0.0309947	0.374751	-	-	-	-	-	-	-	-
GQ03503_F16	uncharacterized protein LOC111997572	Alpha/Beta hydrolase fold	-	-	0.0210846	0.41659	-	-	-	-	-	-	-	-
GQ03505_C03	ricin B-like lectin R40G3	Intradiol ring-cleavage dioxygenase core	-	-	0.0239483	1.41983	-	-	-	-	-	-	-	-
GQ03506_M14	arogenate dehydratase/prephenate dehydratase 6, chloroplastic-like isoform X1	IQ motif EF-hand binding site	-	-	0.017424	0.17554	-	-	-	-	-	-	-	-
GQ03506_N17	uncharacterized protein LOC111437127	Domain of unknown function DUF861 cupin-3	LG05	18.79	0.0202198	0.404171	-	-	-	-	-	-	-	-
GQ03507_F11	caffeic acid 3-O-methyltransferase-like	O-methyltransferase COMT-type	LG01	28.73	-	-	-	-	-	-	-	-	0.0292457	1.67058
GQ03507_H08	isoflavone reductase homolog TP7	Concanavalin A-like lectin/glucanase domain superfamily	-	-	0.0349874	0.942969	-	-	-	-	-	-	-	-
GQ03507_M05	putative UPF0481 protein At3g02645	Protein of unknown function DUF247 plant	-	-	6.19725e-05	1.31724	-	-	-	-	-	-	-	-
GQ03508_A22	potassium channel AKT1	Ankyrin repeat	-	-	0.0215979	-1.12143	-	-	-	-	-	-	-	-
GQ03510_C17	vegetative cell wall protein gp1-like isoform X2	NAD(P)-binding domain superfamily	-	-	-	-	-	-	-	-	-	-	0.000149728	1.17151
GQ03510_N15	cationic amino acid transporter 1-like	Cationic amino acid transporter C-terminal	-	-	0.0207251	-0.782896	-	-	-	-	-	-	0.000341688	1.23087
GQ03511_H03	zeaxanthin epoxidase, chloroplastic-like	Transcription factor TGA like domain	-	-	0.0440955	0.362487	-	-	-	-	-	-	-	-
GQ03512_J24	nitrate reductase [NADH]-like	Eukaryotic molybdopterin oxidoreductase	LG06	101.53	-	-	-	-	-	-	-	-	0.0315147	1.35345
GQ03512_N24	LEAF RUST 10 DISEASE-RESISTANCE LOCUS RECEPTOR-LIKE PROTEIN KINASE-like 1.2 isoform X7	Wall-associated receptor kinase galacturonan-binding domain	-	-	0.010453	0.556447	-	-	-	-	-	-	-	-
GQ03514_J12	LOB domain-containing protein 11	P-loop containing nucleoside triphosphate hydrolase	-	-	-	-	2.68057e-05	-1.51224	-	-	-	-	-	-
GQ03514_P07	uncharacterized protein LOC103710047	TGS-like	LG12	8.01	0.0335011	0.522657	-	-	-	-	-	-	-	-
GQ03515_A04	NA	NA	-	-	-	-	-	-	-	-	-	-	0.0416675	2.42686
GQ03518_M16	alpha carbonic anhydrase 7-like	Alpha carbonic anhydrase domain superfamily	-	-	-	-	-	-	-	-	-	-	0.00952011	0.840734
GQ03519_N09	flavonol synthase/flavanone 3-hydroxylase	Protein kinase-like domain superfamily	LG06	76.36	-	-	-	-	-	-	-	-	0.00788097	1.81532
GQ03601_E22	cold-shock protein CS120-like isoform X2	Dehydrin	-	-	-	-	-	-	-	-	-	-	0.0497296	-2.12398
GQ03601_O03	probable methyltransferase PMT18	Putative S-adenosyl-L-methionine-dependent methyltransferase	-	-	0.0106247	-1.1926	-	-	-	-	-	-	-	-
GQ03601_O07	fumarate hydratase 1, mitochondrial	Fumarate lyase family	LG04	122.83	-	-	0.00103054	0.275387	-	-	-	-	-	-
GQ03603_G11	uncharacterized protein LOC107429356	Protein of unknown function DUF4228 plant	LG05	47.05	0.00306477	1.19853	-	-	-	-	-	-	-	-
GQ03604_B07	transcription factor LHW-like isoform X4	TRAF-like	-	-	-	-	2.60228e-06	-0.354896	-	-	-	-	-	-
GQ03604_P16	uncharacterized protein LOC9636096	Protein of unknown function PDDEXK-like	-	-	0.00168874	1.43648	-	-	-	-	-	-	-	-
GQ03606_H19	NA	NA	-	-	-	-	9.96924e-14	0.779033	-	-	-	-	-	-
GQ03606_J07	dirigent protein 11-like	Dirigent protein	-	-	0.0440955	2.19827	-	-	-	-	-	-	-	-
GQ03607_F23	NA	NA	-	-	-	-	-	-	-	-	-	-	0.0164001	0.848994
GQ03608_K03	major pollen allergen Bet v 1-D/H-like	Bet v I type allergen	-	-	-	-	-	-	-	-	-	-	0.00495573	-1.28608
GQ03609_I03	transcription factor FER-LIKE IRON DEFICIENCY-INDUCED TRANSCRIPTION FACTOR	Small auxin-up RNA	-	-	-	-	-	-	-	-	-	-	0.00998813	0.72961
GQ03612_H07	transcription factor MYB8-like	PPM-type phosphatase domain superfamily	LG07	65.6	-	-	-	-	-	-	-	-	7.78633e-05	0.676565
GQ03612_N16	DNA-directed RNA polymerase I subunit rpa49-like	RNA polymerase I associated factor A49-like	LG11	148.15	-	-	2.04617e-11	-0.201226	-	-	-	-	-	-
GQ03612_P18	histone-fold-containing protein	Histone H2A	-	-	-	-	-	-	-	-	0.0298146	0.464561	-	-
GQ03613_M12	NA	NA	-	-	0.0364544	-1.07048	-	-	-	-	-	-	-	-
GQ03614_A18	acyl-acyl carrier protein thioesterase ATL3, chloroplastic	SS18 family	LG05	77.51	0.0497723	-0.474336	-	-	-	-	-	-	-	-
GQ03615_O22	enoyl-[acyl-carrier-protein] reductase [NADH], chloroplastic	Short-chain dehydrogenase/reductase SDR	-	-	0.00112401	-0.624965	-	-	-	-	-	-	0.000234256	0.512006
GQ03617_M11	transcription factor MYB4-like	Ankyrin repeat-containing domain superfamily	-	-	-	-	-	-	-	-	-	-	0.00122397	0.651407
GQ03617_O20	sucrose synthase 4-like	Glycosyl transferase family 1	-	-	0.000320513	-0.662505	-	-	-	-	-	-	-	-
GQ03702_E14	NFX1-type zinc finger-containing protein 1	Tetratricopeptide-like helical domain superfamily	-	-	0.000943002	1.08449	-	-	-	-	-	-	-	-
GQ03705_G23	3-oxoacyl-[acyl-carrier-protein] synthase I, chloroplastic-like	Beta-ketoacyl synthase N-terminal	LG03	39.92	0.00934141	-0.46807	-	-	-	-	-	-	-	-
GQ03706_F07	NA	NA	-	-	0.0453301	0.283409	-	-	-	-	-	-	-	-
GQ03706_G10	transmembrane protein 53	Protein of unknown function DUF829 TMEM53	LG06	2.74	-	-	-	-	-	-	-	-	0.0178497	0.431408
GQ03706_K04	O-glucosyltransferase rumi homolog	Isoprenoid synthase domain superfamily	LG09	62.47	0.00320554	0.26251	-	-	-	-	-	-	-	-
GQ03707_B11	cytochrome P450 86B1	Cytochrome P450 E-class group I	-	-	-	-	-	-	-	-	-	-	0.00203589	0.590972
GQ03708_D02	probable LRR receptor-like serine/threonine-protein kinase At4g36180	COP9 signalosome subunit 6	LG01	11.93	0.0488128	0.268961	-	-	-	-	-	-	-	-
GQ03710_J21	polyamine oxidase-like	Flavin amine oxidase	-	-	-	-	-	-	-	-	-	-	0.0389955	1.29999
GQ03712_F05	lysine histidine transporter-like 8	Amino acid transporter transmembrane domain	LG06	9.78	0.00546289	-1.14523	-	-	-	-	-	-	0.000349714	1.16451
GQ03712_G11	flavonoid 3',5'-hydroxylase 2-like	Cytochrome P450	LG09	3.74	0.0324145	-0.84922	-	-	-	-	-	-	-	-
GQ03712_H19	anthocyanidin reductase ((2S)-flavan-3-ol-forming)	Citrate synthase superfamily	-	-	0.000350419	-0.866375	-	-	-	-	-	-	0.000149728	0.999167
GQ03713_C15	teneurin-m	Sterol reductase conserved site	LG10	6.73	0.0366094	0.197682	-	-	-	-	-	-	-	-
GQ03713_G19	NA	Protein Pet117 mitochondrial	-	-	-	-	0.00444396	-0.378617	-	-	-	-	-	-
GQ03713_N16	beta-1,6-galactosyltransferase GALT31A-like	Peptide-N4-(N-acetyl-beta-glucosaminyl)asparagine amidase A	-	-	0.0379551	-0.582491	-	-	-	-	-	-	-	-
GQ03715_A18	O-acyltransferase WSD1 isoform X1	O-acyltransferase WSD1 N-terminal	LG09	30.69	-	-	-	-	-	-	-	-	0.00231747	0.434172
GQ03715_C10	putative methyltransferase DDB_G0268948	Methyltransferase type 11	-	-	-	-	0.000442049	-0.519857	-	-	-	-	-	-
GQ03715_O08	3-hydroxyacyl-[acyl-carrier-protein] dehydratase FabZ-like	ABA/WDS induced protein	LG06	156.03	0.0064872	-0.23174	-	-	-	-	-	-	0.00399168	0.299368
GQ03716_L01	NA	NA	LG01	70.16	-	-	-	-	-	-	-	-	0.0234357	1.95555
GQ03716_P01	probable methyltransferase PMT19	Putative S-adenosyl-L-methionine-dependent methyltransferase	LG02	121.46	-	-	-	-	0.511434	0.511434	-	-	-	-
GQ03719_C14	protein LONGIFOLIA 1	Domain of unknown function DUF4378	-	-	0.0240445	-0.991007	-	-	-	-	-	-	-	-
GQ03719_G10	MYBPA1 protein	SANT/Myb domain	LG08	67.79	0.00118896	-1.00966	-	-	-	-	-	-	0.000283804	1.05247
GQ03719_J12	general transcription and DNA repair factor IIH subunit TFB5	TFIIH subunit TTDA/Tfb5	LG11	109.45	0.0143523	-0.588484	-	-	-	-	-	-	-	-
GQ03801_M13	uncharacterized protein LOC100805536	Six-bladed beta-propeller TolB-like	LG06	8.86	0.00102356	-0.927872	-	-	-	-	-	-	0.000365667	0.787534
GQ03801_P17	uncharacterized protein LOC9652363	Methyltransferase type 11	-	-	0.0408714	0.378367	-	-	-	-	-	-	-	-
GQ03803_L06	tubby-like F-box protein 6 isoform X2	Tubby C-terminal	-	-	0.0452996	0.219661	-	-	-	-	-	-	-	-
GQ03803_L14	vegetative cell wall protein gp1	Longin-like domain superfamily	-	-	0.000943002	-1.10187	-	-	-	-	-	-	5.43731e-05	1.10838
GQ03803_O03	dirigent protein 22-like	Dirigent protein	-	-	0.00206862	-1.20278	-	-	-	-	-	-	0.0317963	0.828151
GQ03804_M07	peroxidase 40	Plant peroxidase	-	-	0.0143523	-1.58476	-	-	-	-	-	-	-	-
GQ03805_H10	laccase-3-like isoform X1	Cupredoxin	LG11	26.75	0.00980748	-1.06578	-	-	-	-	-	-	0.000468704	1.30897
GQ03805_O13	laccase-3-like	Multicopper oxidase type 2	-	-	-	-	-	-	-	-	-	-	0.000588442	1.53181
GQ03806_D05	dirigent protein 11	Dirigent protein	LG04	141.96	0.0172469	-1.08301	-	-	-	-	-	-	0.000416707	1.26035
GQ03806_F17	GDSL esterase/lipase At1g74460	GDSL lipase/esterase	-	-	0.000326883	-1.09028	-	-	-	-	-	-	0.00371037	0.857041
GQ03806_I13	aldehyde dehydrogenase family 3 member H1	Aldehyde dehydrogenase NAD(P)-dependent	-	-	0.0243145	-0.33974	-	-	-	-	-	-	-	-
GQ03806_L21	NA	NAD(P)-binding domain superfamily	LG06	26.2	-	-	-	-	-	-	-	-	0.0194406	0.311834
GQ03807_A11	omega-hydroxypalmitate O-feruloyl transferase	Chloramphenicol acetyltransferase-like domain superfamily	-	-	0.00705096	-1.30999	-	-	-	-	-	-	6.55478e-08	1.5228
GQ03807_B11	probable membrane-associated kinase regulator 4	Protein of unknown function DUF1218	-	-	0.00052265	-1.29508	-	-	-	-	-	-	9.36074e-05	1.39628
GQ03807_E22	NA	NA	-	-	-	-	-	-	-	-	-	-	0.0110519	0.339236
GQ03807_H05	GDSL esterase/lipase At2g42990	GDSL lipase/esterase	-	-	0.0173456	-0.868585	-	-	-	-	-	-	0.00432625	0.685874
GQ03807_I20	non-specific lipid transfer protein GPI-anchored 2-like	Small auxin-up RNA	-	-	0.00396313	-1.22954	-	-	-	-	-	-	1.56271e-05	1.26229
GQ03807_K17	omega-hydroxypalmitate O-feruloyl transferase	Chloramphenicol acetyltransferase-like domain superfamily	LG01	122.61	-	-	-	-	-	-	-	-	0.0309861	0.795644
GQ03808_H21	multicopper oxidase LPR1	Cupredoxin	LG05	73.6	0.0149967	-0.360798	-	-	-	-	-	-	-	-
GQ03808_J11	dirigent protein 22-like	Dirigent protein	-	-	-	-	-	-	-	-	-	-	0.000871943	1.40949
GQ03809_N09	F-box protein PP2-B11-like	Phloem protein 2-like	LG06	12.01	0.00339896	-1.40926	-	-	-	-	-	-	1.73628e-05	1.57421
GQ03809_P24	ganglioside-induced differentiation-associated protein 2	CRAL-TRIO lipid binding domain	LG07	106.37	0.0366094	-0.69265	-	-	-	-	-	-	0.00406575	0.666643
GQ03810_P08	isoflavone reductase-like protein	Winged helix DNA-binding domain superfamily	LG06	2.6	0.00376515	-0.472991	-	-	-	-	-	-	-	-
GQ03811_A07	protein LATERAL ROOT PRIMORDIUM 1 isoform X1	NA	LG11	0.15	-	-	-	-	-	-	-	-	0.0196357	0.554475
GQ03811_C09	uncharacterized protein BNAC08G23610D isoform X1	Glutathione S-transferase C-terminal domain superfamily	LG09	72.18	-	-	-	-	-	-	-	-	0.0128579	0.870463
GQ03811_C17	uncharacterized protein LOC112280046 isoform X2	Nucleotide-diphospho-sugar transferases	LG09	70.29	0.026511	-0.986476	-	-	-	-	-	-	-	-
GQ03811_N08	NA	NA	LG02	157.61	-	-	-	-	-	-	-	-	0.0064108	0.620431
GQ03812_C09	uncharacterized protein LOC112756321 isoform X1	Thioredoxin-like superfamily	LG02	141.4	0.0173456	-0.302523	-	-	-	-	-	-	-	-
GQ03812_D11	AP2-like ethylene-responsive transcription factor At1g16060	AP2/ERF domain superfamily	LG05	83.91	-	-	-	-	-	-	-	-	0.000384527	1.00714
GQ03812_J09	xanthohumol 4'-O-methyltransferase	Winged helix-like DNA-binding domain superfamily	LG11	59.93	0.00456036	-1.17339	-	-	-	-	-	-	1.34873e-05	1.22379
GQ03812_N11	protein NUCLEAR FUSION DEFECTIVE 4	Concanavalin A-like lectin/glucanase domain superfamily	-	-	0.00659291	-1.05183	-	-	-	-	-	-	0.00201232	1.18865
GQ03813_C09	metallothiol transferase FosB	Glyoxalase/Bleomycin resistance protein/Dihydroxybiphenyl dioxygenase	-	-	-	-	-	-	-	-	-	-	0.017945	1.89554
GQ03813_M09	probable membrane-associated kinase regulator 5	NA	LG11	120.08	-	-	-	-	-	-	-	-	0.00964853	1.0346
GQ03813_M13	UDP-glycosyltransferase 74E2	AMP-binding conserved site	-	-	0.0101408	1.01854	-	-	-	-	-	-	-	-
GQ03813_O11	probable inactive purple acid phosphatase 27	Iron/zinc purple acid phosphatase-like C-terminal domain	-	-	0.0168817	-1.1401	-	-	-	-	-	-	0.00518002	0.999362
GQ03814_I06	cinnamoyl-CoA reductase 1-like	Zf-FLZ domain	-	-	-	-	-	-	-	-	-	-	0.0369931	1.03038
GQ03814_J08	L-type lectin-domain containing receptor kinase S.4-like	Haem peroxidase superfamily	-	-	0.0238547	-1.06388	-	-	-	-	-	-	-	-
GQ03815_E15	uncharacterized protein LOC112282613	WRKY domain superfamily	-	-	-	-	-	-	-	-	-	-	3.64185e-05	0.550671
GQ03815_M16	dirigent protein 1-like	Dirigent protein	-	-	0.00182166	1.7567	-	-	-	-	-	-	-	-
GQ03816_A17	probable LRR receptor-like serine/threonine-protein kinase At3g47570	Leucine-rich repeat-containing N-terminal plant-type	-	-	-	-	-	-	-	-	-	-	0.0316009	0.71124
GQ03816_B10	short-chain dehydrogenase TIC 32, chloroplastic-like isoform X1	Short-chain dehydrogenase/reductase SDR	-	-	0.00306477	-1.06721	-	-	-	-	-	-	1.73628e-05	1.22187
GQ03817_B09	GDSL esterase/lipase At5g37690	SGNH hydrolase superfamily	LG03	79.62	0.00937009	-1.22994	-	-	-	-	-	-	1.4494e-05	1.41457
GQ03817_C07	O-acyltransferase WSD1-like	O-acyltransferase WSD1 N-terminal	-	-	0.00207837	-1.58323	-	-	-	-	-	-	0.00115742	1.3221
GQ03818_C02	NA	NA	-	-	0.020094	-1.20696	-	-	-	-	-	-	-	-
GQ03819_D04	NA	NA	-	-	0.0334589	-1.09663	-	-	-	-	-	-	-	-
GQ03819_J01	long chain acyl-CoA synthetase 4-like	MFS transporter superfamily	-	-	0.000326883	-0.504058	-	-	-	-	-	-	0.0138088	0.35212
GQ03819_N22	vegetative cell wall protein gp1	START-like domain superfamily	LG01	122.8	-	-	-	-	-	-	-	-	0.0226799	0.64791
GQ03901_C18	major latex protein 146	Bet v I/Major latex protein	LG08	70.46	0.0210846	0.983315	-	-	-	-	-	-	-	-
GQ03901_J22	NA	Dehydrin	-	-	0.0370381	1.13037	-	-	-	-	-	-	-	-
GQ03901_M04	putative lipid-transfer protein DIR1	Bifunctional inhibitor/plant lipid transfer protein/seed storage helical domain	LG07	64.75	0.0475991	2.47816	-	-	-	-	-	-	-	-
GQ03901_N15	transketolase, chloroplastic-like	P-loop containing nucleoside triphosphate hydrolase	-	-	0.000264455	1.25851	-	-	-	-	-	-	-	-
GQ03901_P05	probable 2-oxoglutarate-dependent dioxygenase ANS	Isopenicillin N synthase-like	-	-	0.0239483	0.533357	-	-	-	-	-	-	-	-
GQ03904_C21	ATP-dependent zinc metalloprotease FTSH 11, chloroplastic/mitochondrial-like	NADP-dependent oxidoreductase domain superfamily	-	-	0.00945277	0.205556	-	-	-	-	-	-	-	-
GQ03906_F24	cold-regulated 413 plasma membrane protein 2	Cold-regulated 413 protein	-	-	-	-	-	-	-	-	-	-	0.0118125	-0.364637
GQ03911_M19	serine/arginine-rich splicing factor RSZ21-like isoform X4	Nitrogen regulatory PII-like alpha/beta	-	-	0.0335829	0.196358	-	-	-	-	-	-	-	-
GQ03913_A14	metallothionein-like protein type 3	NA	LG09	72.98	0.00376515	1.40366	-	-	-	-	-	-	-	-
GQ03913_B09	7-deoxyloganetin glucosyltransferase-like	S-adenosyl-L-methionine-dependent methyltransferase	-	-	0.0215979	0.509893	-	-	-	-	-	-	-	-
GQ03914_H04	early light-induced protein 1, chloroplastic-like	Chlorophyll A-B binding protein	LG06	93.76	0.0385643	0.955309	-	-	-	-	-	-	-	-
GQ03916_A16	hydrophobic protein RCI2B-like	Proteolipid membrane potential modulator	-	-	0.0440955	0.707642	-	-	-	-	-	-	-	-
GQ03917_I16	protein SENSITIVE TO PROTON RHIZOTOXICITY 1	S-adenosyl-L-methionine-dependent methyltransferase	LG06	139.22	0.0442978	0.247412	-	-	-	-	-	-	-	-
GQ03919_D04	NAC domain-containing protein 86-like	NA	-	-	0.0449489	0.229792	-	-	-	-	-	-	-	-
GQ04001_F20	NA	NA	-	-	-	-	-	-	-	-	-	-	0.0360349	0.565329
GQ04001_I15	DNA replication complex GINS protein PSF1-like	Cobalamin (vitamin B12) biosynthesis CbiX	-	-	0.0200263	-0.413383	-	-	-	-	-	-	-	-
GQ04002_B09	very-long-chain enoyl-CoA reductase	3-oxo-5-alpha-steroid 4-dehydrogenase C-terminal	LG08	22.82	0.00770383	-1.67226	-	-	-	-	-	-	0.00169121	1.60124
GQ04002_F03	transcription factor TT2-like	Leucine-rich repeat domain superfamily	LG02	142.2	-	-	-	-	-	-	-	-	0.0340335	1.04876
GQ04002_K24	WAT1-related protein At1g21890	EamA domain	LG04	132.85	-	-	0.00315238	-1.00854	-	-	-	-	-	-
GQ04002_O10	prolyl endopeptidase-like isoform X1	Peptidase S9A prolyl oligopeptidase	-	-	0.00396313	-0.375874	-	-	-	-	-	-	0.0082294	0.368074
GQ04003_B02	NA	NA	-	-	0.00376515	-1.55836	-	-	-	-	-	-	-	-
GQ04003_P15	uncharacterized protein LOC113313305	Small subunit of serine palmitoyltransferase-like	LG04	142.32	-	-	4.10127e-06	0.228287	-	-	-	-	-	-
GQ04004_H10	geraniol 8-hydroxylase-like	Cytochrome P450 E-class group I	LG09	111.15	-	-	-	-	-	-	-	-	0.0292908	-1.00002
GQ04004_J08	polyadenylate-binding protein-interacting protein 11-like isoform X1	Ataxin-2 C-terminal	LG08	97.63	0.0474497	-0.379896	-	-	-	-	-	-	-	-
GQ04006_B05	NA	NA	-	-	-	-	-	-	-	-	-	-	0.00145442	1.48041
GQ04006_C09	germin-like protein subfamily 1 member 1	Germin	-	-	0.00293541	-1.14219	-	-	-	-	-	-	-	-
GQ04006_H07	NA	NA	-	-	-	-	-	-	-	-	-	-	0.0458501	1.34172
GQ04006_H12	myb-related protein 308	P-loop containing nucleoside triphosphate hydrolase	LG05	72.12	0.0377009	-1.10104	-	-	-	-	-	-	0.00443071	1.27873
GQ04006_L11	basic helix-loop-helix protein A	Transcription factor MYC/MYB N-terminal	LG04	117.17	-	-	0.0478015	-0.258548	-	-	-	-	-	-
GQ04006_N08	protein PLANT CADMIUM RESISTANCE 2 isoform X1	NA	-	-	0.0424054	-0.522391	-	-	-	-	-	-	-	-
GQ04007_H16	NA	Flavodoxin/nitric oxide synthase	-	-	0.00770735	-1.14104	-	-	-	-	-	-	0.0064108	1.00801
GQ04007_K13	lipoamide acyltransferase component of branched-chain alpha-keto acid dehydrogenase complex, mitochondrial	2-oxoacid dehydrogenase acyltransferase catalytic domain	-	-	0.0101655	-0.463882	-	-	-	-	-	-	-	-
GQ04007_L06	O-acyltransferase WSD1-like	O-acyltransferase WSD1 C-terminal	-	-	0.00753565	-1.22759	-	-	-	-	-	-	-	-
GQ04008_O11	NA	RNA-binding domain superfamily	-	-	0.0259192	0.215248	-	-	-	-	-	-	-	-
GQ04009_I23	uncharacterized protein LOC111919478	Protein kinase-like domain superfamily	-	-	0.0226277	0.170595	-	-	-	-	-	-	-	-
GQ04011_P22	NA	NA	-	-	-	-	-	-	-	-	-	-	0.0118125	1.17739
GQ04013_L09	GDSL esterase/lipase At1g31550-like	GDSL lipase/esterase	-	-	-	-	-	-	-	-	-	-	0.0256906	0.794821
GQ04013_P22	ABC transporter G family member 32-like isoform X1	ABC-2 type transporter	LG12	41.06	-	-	-	-	-	-	-	-	4.83665e-05	1.66444
GQ04101_C11	NA	NA	-	-	0.0100667	1.11332	-	-	-	-	-	-	-	-
GQ04101_M23	probable serine/threonine-protein kinase PBL8	MFS transporter superfamily	-	-	0.0198064	-0.612495	-	-	-	-	-	-	0.00640183	0.753681
GQ04102_B24	ABC transporter G family member 23	ABC-2 type transporter	LG03	61.48	0.0106069	-0.503679	-	-	-	-	-	-	0.00814395	0.569654
GQ04102_G23	methylesterase 3-like	Alpha/Beta hydrolase fold	LG04	130.25	-	-	0.00223054	-0.792846	-	-	-	-	-	-
GQ04102_M17	protein DMR6-LIKE OXYGENASE 2-like	Oxoglutarate/iron-dependent dioxygenase	-	-	0.0496859	-0.905308	-	-	-	-	-	-	-	-
GQ04104_A04	disease resistance protein At4g27190-like	Leucine-rich repeat domain superfamily	-	-	-	-	0.000237685	0.772987	-	-	-	-	-	-
GQ04104_J16	tetrapyrrole-binding protein, chloroplastic	GUN4-like	LG08	65.54	0.0164943	0.284049	-	-	-	-	-	-	-	-
GQ04104_N19	phosphoenolpyruvate carboxykinase (ATP)-like	Phosphoenolpyruvate carboxykinase ATP-utilising	LG02	82.69	-	-	-	-	-	-	-	-	0.00803387	0.5144
GQ04105_H17	CASP-like protein 2B1 isoform X1	Casparian strip membrane protein domain	-	-	-	-	-	-	-	-	-	-	0.000415835	1.73113
GQ04105_L05	protein DMR6-LIKE OXYGENASE 2	Isopenicillin N synthase-like	-	-	0.00639049	2.05471	-	-	-	-	-	-	-	-
GQ04106_P03	NA	Leucine-rich repeat domain superfamily	-	-	0.0127449	0.779687	-	-	-	-	-	-	-	-
GQ04107_C21	flavonoid 3',5'-hydroxylase 2-like	Cytochrome P450 E-class group I	-	-	4.1408e-05	2.3028	-	-	-	-	-	-	-	-
GQ04107_H03	ubiquitin-activating enzyme E1 1	F1F0 ATP synthase subunit C superfamily	-	-	-	-	-	-	-	-	-	-	0.00326316	-0.937437
GQ04108_A16	phosphatidylinositol transfer protein 3-like	CRAL-TRIO lipid binding domain	-	-	6.19725e-05	-1.19689	-	-	-	-	-	-	4.34744e-06	1.22234
GQ04108_P06	NA	NA	LG11	12.81	0.0247039	-0.543107	-	-	-	-	-	-	-	-
GQ04109_A04	mannan endo-1,4-beta-mannosidase 7-like	Glycoside hydrolase family 5	-	-	0.000943002	-1.3844	-	-	-	-	-	-	1.46571e-05	1.3975
GQ04110_E18	programmed cell death protein 4 isoform X2	PB1 domain	-	-	0.000139518	0.568683	-	-	-	-	-	-	-	-
GQ04111_K19	zinc finger CCCH domain-containing protein 25 isoform X2	NA	-	-	-	-	-	-	-	-	-	-	0.0261069	0.295585
GQ04111_M05	uncharacterized protein LOC112030065	Nucleic acid-binding OB-fold	LG11	106.59	0.00422529	-0.444446	-	-	-	-	-	-	-	-
GQ04112_C19	expansin-like A2	Expansin/Lol pI	LG08	93.86	0.0101408	0.992199	-	-	-	-	-	-	-	-
WS0014_M14	NA	NA	-	-	-	-	-	-	-	-	-	-	0.0389955	0.644556
WS0019_F22	NA	NA	-	-	-	-	-	-	-	-	-	-	0.00413867	1.07378
WS0022_M04	NA	NA	-	-	0.010409	-1.43061	-	-	-	-	-	-	0.00160778	1.36936
WS0053_D17	cyclin-dependent protein kinase inhibitor SMR1	Cyclin-dependent protein kinase inhibitor SMR	-	-	0.00245447	-1.29873	-	-	-	-	-	-	0.0189274	1.20665
WS0057_P13	protein LURP-one-related 15-like	LURP-one-related superfamily	-	-	0.0298076	-0.732821	-	-	-	-	-	-	-	-
WS0058_H04	NADPH-dependent aldehyde reductase-like protein, chloroplastic	Tubby-like C-terminal	-	-	0.0408714	1.39752	-	-	-	-	-	-	-	-
WS00712_B07	NA	NA	-	-	-	-	-	-	-	-	-	-	0.0341623	1.1748
WS00716_D14	NA	NA	-	-	0.0494548	3.23195	-	-	-	-	-	-	-	-
WS0072_J03	60S ribosomal protein L23	Ribosomal protein L14 superfamily	-	-	0.0452996	2.86804	-	-	-	-	-	-	-	-
WS0072_M14	RING-H2 finger protein ATL70-like	Zinc finger RING-type	LG01	86.03	-	-	-	-	-	-	-	-	0.0164001	0.964851
WS0072_N19	NA	NA	LG11	100.6	0.00102356	-1.34276	-	-	-	-	-	-	0.00016854	1.51835
WS00720_K02	plastocyanin B'/B''-like	Plastocyanin	-	-	0.026511	0.676368	-	-	-	-	-	-	-	-
WS00721_E23	3-ketoacyl-CoA synthase 1	Thiolase-like	-	-	0.0164943	-2.07404	-	-	-	-	-	-	-	-
WS00724_N16	desiccation-related protein PCC13-62-like	P-loop containing nucleoside triphosphate hydrolase	-	-	0.0062755	-1.31717	-	-	-	-	-	-	0.00803387	1.21243
WS00725_L19	NA	NA	-	-	-	-	-	-	-	-	0.0053121	-2.15768	-	-
WS00727_G19	ABC transporter G family member 10-like	ABC-2 type transporter	-	-	0.0335011	-0.94975	-	-	-	-	-	-	3.04243e-05	1.22839
WS00727_G22	elongation factor 1-alpha	Histone-fold	-	-	0.000943002	4.1667	-	-	-	-	-	-	-	-
WS00729_F19	putative beta-glucosidase 41 isoform X3	Glycoside hydrolase family 1	-	-	0.0424054	-0.407914	-	-	-	-	-	-	-	-
WS00730_D17	uncharacterized protein LOC113287626 isoform X1	Ribosomal protein L1-like	LG09	63.51	0.0238196	0.320701	-	-	-	-	-	-	-	-
WS00731_D20	60S ribosomal protein L27-3	Ribosomal protein L27e	-	-	0.0217495	3.82405	-	-	-	-	-	-	-	-
WS00731_E06	UDP-glucuronate:xylan alpha-glucuronosyltransferase 1-like	Nucleotide-diphospho-sugar transferases	LG06	80.47	0.00174168	-1.20039	-	-	-	-	-	-	0.0191306	1.1582
WS00732_H20	NA	NA	-	-	0.00396313	3.80202	-	-	-	-	-	-	-	-
WS00735_N03	mavicyanin-like	Cupredoxin	-	-	-	-	-	-	-	-	-	-	0.0196357	1.08273
WS00736_D10	cinnamoyl-CoA reductase 1-like isoform X2	Cytochrome P450 superfamily	-	-	0.0306439	-0.864948	-	-	-	-	-	-	0.0233177	1.15334
WS00736_D18	non-specific lipid transfer protein GPI-anchored 2-like isoform X1	Bifunctional inhibitor/plant lipid transfer protein/seed storage helical domain	LG08	158.02	0.000941008	-1.40194	-	-	-	-	-	-	0.00163671	1.14126
WS00737_E12	NA	Myosin tail	-	-	-	-	-	-	-	-	-	-	0.00436677	-0.707411
WS00737_G05	NA	Tubby-like C-terminal	-	-	0.030951	-1.06225	-	-	-	-	-	-	0.00495573	1.15183
WS00737_L08	NA	NA	-	-	0.00245551	-0.783582	-	-	-	-	-	-	1.88313e-06	1.07281
WS00737_L12	aspartic proteinase nepenthesin-2	Xylanase inhibitor C-terminal	-	-	0.00888971	-1.39603	-	-	-	-	-	-	-	-
WS00738_C11	(-)-camphene/tricyclene synthase, chloroplastic-like	Terpene synthase metal-binding domain	-	-	-	-	-	-	-	-	-	-	0.0364536	2.73477
WS00740_E09	caffeic acid 3-O-methyltransferase	O-methyltransferase domain	-	-	-	-	-	-	-	-	-	-	0.00638571	2.50526
WS00740_J05	dirigent protein 11-like	Dirigent protein	-	-	-	-	1.00645e-05	1.59974	-	-	-	-	-	-
WS00742_J02	NA	Pectin lyase fold/virulence factor	-	-	0.00191568	-1.36345	-	-	-	-	-	-	3.07017e-07	1.50675
WS00742_K17	NA	SGNH hydrolase superfamily	-	-	-	-	-	-	-	-	0.0298146	0.613991	-	-
WS00744_B15	NA	14-3-3 domain superfamily	-	-	0.00332945	-1.53059	-	-	-	-	-	-	0.000493713	1.62391
WS00744_G19	putative receptor-like protein kinase At4g00960	Serine-threonine/tyrosine-protein kinase catalytic domain	-	-	0.0408714	-0.895021	-	-	-	-	-	-	-	-
WS00747_J09	unknown protein	NA	-	-	0.0330997	-0.480757	-	-	-	-	-	-	-	-
WS00747_O21	chlorophyllase-2, chloroplastic-like	Chlorophyllase	-	-	0.0402683	0.804117	-	-	-	-	-	-	-	-
WS00751_A12	serine carboxypeptidase 24-like	Alpha/Beta hydrolase fold	-	-	0.0106069	-1.11897	-	-	-	-	-	-	0.000502395	1.01819
WS00753_F12	L-type lectin-domain containing receptor kinase IV.2-like	Leucine-rich repeat domain superfamily	LG04	24.88	-	-	-	-	-	-	-	-	0.00123214	0.744662
WS00754_F18	desiccation-related protein PCC13-62-like	Protein kinase-like domain superfamily	-	-	0.00220688	-1.42589	-	-	-	-	-	-	2.55397e-05	1.62858
WS00755_K06	NA	NA	-	-	0.0370381	-0.899902	-	-	-	-	-	-	-	-
WS00755_P02	actin, muscle	Protein kinase-like domain superfamily	-	-	0.0199348	2.56125	-	-	-	-	-	-	-	-
WS00810_O13	NA	NA	-	-	-	-	-	-	-	-	-	-	0.000576024	1.32833
WS00823_J05	NA	EF-hand domain pair	-	-	-	-	-	-	-	-	-	-	0.00803387	-0.571291
WS00824_B11	receptor like protein 6-like	Leucine-rich repeat	-	-	0.0172469	3.08867	-	-	-	-	-	-	-	-
WS00825_B13	protein TIFY 10b	CO/COL/TOC1 conserved site	-	-	-	-	0.0277651	1.35087	-	-	-	-	-	-
WS00826_G15	NA	Multi antimicrobial extrusion protein	-	-	-	-	-	-	-	-	-	-	0.0405401	0.610198
WS00831_K04	NA	NA	-	-	-	-	-	-	-	-	0.0298146	0.948097	-	-
WS00832_A03	NA	NA	-	-	0.0354449	-0.844748	-	-	-	-	-	-	-	-
WS00839_L05	NA	NA	-	-	0.000943002	-2.15848	-	-	-	-	-	-	-	-
WS0084_C23	NA	NA	-	-	-	-	-	-	-	-	-	-	0.0347176	0.621794
WS00840_I11	NA	NA	-	-	0.000943002	-0.920285	-	-	-	-	-	-	0.000843535	1.28062
WS0087_D10	pentatricopeptide repeat-containing protein At4g37170	NA	-	-	-	-	-	-	-	-	-	-	0.0389955	-0.943267
WS0261_A21	NA	NA	-	-	0.0210846	1.29042	-	-	-	-	-	-	-	-
WS0261_O17	transcription initiation factor TFIID subunit 11	Histone-fold	LG06	65.77	0.0256356	0.27108	-	-	-	-	-	-	-	-
WS02610_G08	RING-H2 finger protein ATL72-like	Zinc finger RING/FYVE/PHD-type	-	-	0.00211532	0.888895	-	-	-	-	-	-	-	-
WS02623_I24	NA	NA	-	-	-	-	-	-	-	-	0.0275877	1.02729	-	-
WS02624_E11	NA	NA	-	-	0.0389329	0.563294	-	-	-	-	-	-	-	-
WS0268_A16	momilactone A synthase	Short-chain dehydrogenase/reductase SDR	LG04	140.57	-	-	1.36591e-05	-0.412212	-	-	-	-	-	-
WS0312_G10	NA	Histone-fold	-	-	-	-	-	-	-	-	-	-	0.0436043	0.944964
WS0312_H11	alpha-amylase/trypsin inhibitor	Thaumatin family	-	-	0.0370381	2.05162	-	-	-	-	-	-	-	-
WS0313_F08	abscisic acid receptor PYR1-like	START-like domain superfamily	-	-	-	-	-	-	-	-	-	-	9.18002e-09	2.04811
WS03211_J03	calcium-dependent protein kinase 1-like	Protein phosphatase 2C family	-	-	-	-	-	-	-	-	0.0101056	-1.10561	-	-
WS03212_K10	uncharacterized protein LOC102623650 isoform X1	Protein of unknown function DUF247 plant	LG06	79.16	0.000312105	-0.816644	-	-	-	-	-	-	7.55204e-06	1.0119
WS03214_B18	NA	NA	-	-	0.0341392	-0.547256	-	-	-	-	-	-	-	-
WS03214_C07	beta-xylosidase/alpha-L-arabinofuranosidase 2	Homeobox-like domain superfamily	-	-	0.0266236	-0.971043	-	-	-	-	-	-	-	-
WS03214_N02	probable glucan endo-1,3-beta-glucosidase A6	X8 domain	-	-	-	-	-	-	-	-	-	-	0.00479743	1.07479
WS03218_I18	NA	NA	-	-	-	-	-	-	-	-	-	-	0.0430386	0.641175
WS03219_G02	Phosphoglycerate kinase, C-terminal	Phosphoglycerate kinase	-	-	0.0200263	-0.340168	-	-	-	-	-	-	-	-
WS0322_G20	4-coumarate--CoA ligase 2	B-cell receptor-associated protein 29/31	-	-	-	-	-	-	-	-	-	-	0.00170191	0.865427
WS0322_L08	NA	Expansin cellulose-binding-like domain superfamily	LG05	45.5	0.0164642	-1.00568	-	-	-	-	-	-	-	-
WS03220_A12	NA	NA	-	-	0.00352694	-1.77922	-	-	-	-	-	-	0.0237269	1.36589
WS03221_L06	protein LURP-one-related 6-like	LURP-one-related	-	-	-	-	-	-	-	-	0.0130147	1.86181	-	-
WS03223_E02	GDSL esterase/lipase At4g16230 isoform X2	NA	-	-	-	-	-	-	-	-	-	-	0.0172959	0.947273
WS03225_D13	probable protein phosphatase 2C 22 isoform X2	PPM-type phosphatase domain superfamily	-	-	0.0442978	-0.639895	-	-	-	-	-	-	0.0210481	0.593492
WS03225_G23	NA	NA	-	-	0.0210846	-0.779656	-	-	-	-	-	-	-	-
WS03225_N10	U-box domain-containing protein 11	Armadillo-like helical	-	-	0.010409	0.806728	-	-	-	-	-	-	-	-
WS03226_N01	arogenate dehydratase/prephenate dehydratase 6, chloroplastic-like	Developmental regulator ULTRAPETALA	-	-	0.0323585	0.537232	-	-	-	-	-	-	-	-
WS03228_H12	glutamate decarboxylase	Lipoxigenase C-terminal domain superfamily	-	-	-	-	6.96449e-05	-0.410509	-	-	-	-	-	-
WS03228_J22	Ycf1 (chloroplast)	Protein TIC214	-	-	0.0453301	-0.534637	-	-	-	-	-	-	-	-
WS0324_H15	Carbohydrate binding module family 25	Toll/interleukin-1 receptor homology (TIR) domain superfamily	-	-	0.00659291	-1.09177	-	-	-	-	-	-	0.00162341	1.15206
WS0328_I16	S-type anion channel SLAH3-like	Amino acid transporter transmembrane domain	-	-	-	-	-	-	-	-	-	-	0.0349642	0.684725
WS0336_E11	tubulin beta-1 chain	Beta tubulin	-	-	0.0331536	-1.021	-	-	-	-	-	-	-	-
WS0341_F12	uncharacterized GPI-anchored protein At4g28100	Zinc finger CCHC-type superfamily	-	-	0.0109618	-1.20271	-	-	-	-	-	-	-	-
WS0342_E05	RING-H2 finger protein ATL39	Zinc finger RING/FYVE/PHD-type	-	-	0.0109812	0.634028	-	-	-	-	-	-	-	-
WS0347_M17	transcription factor MYB3	Glycoside hydrolase superfamily	-	-	0.0494394	-1.13276	-	-	-	-	-	-	3.71447e-05	1.26819

## Sheet: Table_S5
BIN code	BIN name	DEG ID	MapMan description
1.1.5.1	PS.lightreaction.other electron carrier (ox/red).plastocyanin	ws00720_k02	(at1g20340 : 171.0) recombination and DNA-damage resistance protein (DRT112)
1.2.6	PS.photorespiration.hydroxypyruvate reductase	gq03405_l07	(at1g79870 : 379.0) D-isomer specific 2-hydroxyacid dehydrogenase family protein
1.3.8	PS.calvin cycle.transketolase	gq03901_n15	(at3g60750 : 753.0) Transketolase
2.2.1.3.1	major CHO metabolism.degradation.sucrose.invertases.neutral	gq0015_n10	(at4g09510 : 485.0) CINV2 appears to function as a neutral invertase based on the phenotype of a cinv1(AT1G35580)/cinv2 double mutant
2.2.1.5	major CHO metabolism.degradation.sucrose.Susy	gq02806_b15	(at4g02280 : 342.0) Encodes a protein with sucrose synthase activity (SUS3)
2.2.1.5	major CHO metabolism.degradation.sucrose.Susy	gq03617_o20	(at4g02280 : 316.0) Encodes a protein with sucrose synthase activity (SUS3)
3.1.1.1	minor CHO metabolism.raffinose family.galactinol synthases.known	gq03203_m11	(at1g60470 : 476.0) galactinol synthase 4 (GolS4)
3.1.1.1	minor CHO metabolism.raffinose family.galactinol synthases.known	gq03214_l20	(at1g60470 : 473.0) galactinol synthase 4 (GolS4)
3.1.1.1	minor CHO metabolism.raffinose family.galactinol synthases.known	gq03218_c17	(at1g60470 : 479.0) galactinol synthase 4 (GolS4)
3.1.1.2	minor CHO metabolism.raffinose family.galactinol synthases.putative	gq03203_m11	(at1g60470 : 476.0) galactinol synthase 4 (GolS4)
3.1.1.2	minor CHO metabolism.raffinose family.galactinol synthases.putative	gq03214_l20	(at1g60470 : 473.0) galactinol synthase 4 (GolS4)
3.1.1.2	minor CHO metabolism.raffinose family.galactinol synthases.putative	gq03218_c17	(at1g60470 : 479.0) galactinol synthase 4 (GolS4)
3.5	minor CHO metabolism.others	gq02813_e08	(at3g17940 : 363.0) Galactose mutarotase-like superfamily protein
3.8.2	minor CHO metabolism.galactose.alpha-galactosidases	gq03104_c23	(at3g26380 : 286.0) Melibiase family protein
5.1	fermentation.aldehyde dehydrogenase	gq03806_i13	(at1g44170 : 604.0) Encodes a protein similar to the aldehyde dehydrogenase cp-ADH from C.plantagineum
6.4	gluconeogenesis / glyoxylate cycle.PEPCK	gq0162_p13	(at5g65690 : 244.0) Encodes a putative phosphoenolpyruvate carboxykinase (ATP-dependent)
6.4	gluconeogenesis / glyoxylate cycle.PEPCK	gq04104_n19	(at5g65690 : 515.0) Encodes a putative phosphoenolpyruvate carboxykinase (ATP-dependent)
7.2.1	OPP.non-reductive PP.transketolase	gq03901_n15	(at3g60750 : 753.0) Transketolase
8.1.8	TCA / org transformation.TCA.fumarase	gq03601_o07	(at2g47510 : 446.0) Encodes a mitochondrial-localized protein.
8.3	TCA / org transformation.carbonic anhydrases	gq03518_m16	(at1g08080 : 290.0) alpha carbonic anhydrase 7 (ACA7)
9.3	mitochondrial electron transport / ATP synthesis.electron transfer flavoprotein	gq03322_j12	(at5g43430 : 384.0) Encodes the electron transfer flavoprotein ETF beta
10	cell wall	gq0255_i02	(at4g24140 : 316.0) alpha/beta-Hydrolases superfamily protein
10.1.21	cell wall.precursor synthesis.phosphomannomutase	gq03107_h16	(at2g45790 : 378.0) encodes a phosphomannomutase, involved in ascorbate biosynthesis
10.2.1	cell wall.cellulose synthesis.cellulose synthase	gq03223_l09	(at1g55850 : 307.0) encodes a protein similar to cellulose synthase
10.3.2	cell wall.hemicellulose synthesis.glucuronoxylan	ws00731_e06	(at1g77130 : 274.0) plant glycogenin-like starch initiation protein 2 (PGSIP2)
10.5.5	cell wall.cell wall proteins.RGP	gq02824_n15	(q8ru27|uptg2_soltu : 132.0) Alpha-1,4-glucan-protein synthase [UDP-forming]
10.6.2	cell wall.degradation.mannan-xylose-arabinose-fucose	gq03401_i01	(at5g13870 : 294.0) EXGT-A4, endoxyloglucan transferase
10.6.2	cell wall.degradation.mannan-xylose-arabinose-fucose	gq03012_d20	(at5g64570 : 477.0) Encodes a beta-d-xylosidase that belongs to family 3 of glycoside hydrolases
10.6.2	cell wall.degradation.mannan-xylose-arabinose-fucose	gq03121_l08	(at5g64570 : 427.0) Encodes a beta-d-xylosidase that belongs to family 3 of glycoside hydrolases
10.6.2	cell wall.degradation.mannan-xylose-arabinose-fucose	gq04109_a04	(at5g66460 : 484.0) Glycosyl hydrolase superfamily protein
10.6.2	cell wall.degradation.mannan-xylose-arabinose-fucose	ws03214_c07	(at5g64570 : 332.0) Encodes a beta-d-xylosidase that belongs to family 3 of glycoside hydrolases
10.7	cell wall.modification	gq03401_i01	(at5g13870 : 294.0) EXGT-A4, endoxyloglucan transferase
10.7	cell wall.modification	gq03212_j01	(at2g40610 : 410.0) member of Alpha-Expansin Gene Family
10.7	cell wall.modification	gq04112_c19	(at4g38400 : 251.0) member of EXPANSIN-LIKE
10.8.1	cell wall.pectin*esterases.PME	gq0195_d01	(at2g36710 : 269.0) Pectin lyase-like superfamily protein
10.8.2	cell wall.pectin*esterases.acetyl esterase	gq02829_h07	(at2g46930 : 481.0) Pectinacetylesterase family protein
11.1.2	lipid metabolism.FA synthesis and FA elongation.Acetyl CoA Transacylase	gq03013_k19	(at2g30200 : 365.0) catalytics
11.1.3	lipid metabolism.FA synthesis and FA elongation.ketoacyl ACP synthase	gq03115_i17	(at5g46290 : 567.0) 3-ketoacyl-acyl carrier protein synthase I (KAS I) mRNA
11.1.3	lipid metabolism.FA synthesis and FA elongation.ketoacyl ACP synthase	gq03202_m18	(at5g46290 : 649.0) 3-ketoacyl-acyl carrier protein synthase I (KAS I) mRNA
11.1.3	lipid metabolism.FA synthesis and FA elongation.ketoacyl ACP synthase	gq03705_g23	(p23902|kasc1_horvu : 542.0) 3-oxoacyl-[acyl-carrier-protein] synthase I, chloroplast precursor
11.1.5	lipid metabolism.FA synthesis and FA elongation.beta hydroxyacyl ACP dehydratase	gq03715_o08	(at5g10160 : 284.0) Thioesterase superfamily protein
11.1.6	lipid metabolism.FA synthesis and FA elongation.enoyl ACP reductase	gq03615_o22	(at2g05990 : 505.0) Encodes enoyl-ACP reductase a component of the fatty acid synthase complex
11.1.8	lipid metabolism.FA synthesis and FA elongation.acyl coa ligase	gq03229_k11	(at1g55320 : 258.0) Encodes a protein with similarity to acyl activating enzymes
11.1.9	lipid metabolism.FA synthesis and FA elongation.long chain fatty acid CoA ligase	gq03819_j01	(at4g23850 : 248.0) long-chain acyl-CoA synthetase 4 (LACS4)
11.1.10	lipid metabolism.FA synthesis and FA elongation.beta ketoacyl CoA synthase	gq03222_a04	(at5g43760 : 437.0) Encodes KCS20, a member of the 3-ketoacyl-CoA synthase family involved in the biosynthesis of VLCFA (very long chain fatty acids).
11.1.10	lipid metabolism.FA synthesis and FA elongation.beta ketoacyl CoA synthase	ws00721_e23	(at2g16280 : 304.0) Encodes KCS9, a member of the 3-ketoacyl-CoA synthase family involved in the biosynthesis of VLCFA (very long chain fatty acids).
11.1.11	lipid metabolism.FA synthesis and FA elongation.fatty acid elongase	ws00721_e23	(at2g16280 : 304.0) Encodes KCS9, a member of the 3-ketoacyl-CoA synthase family involved in the biosynthesis of VLCFA (very long chain fatty acids).
11.1.12	lipid metabolism.FA synthesis and FA elongation.ACP protein	gq03210_g15	(at4g25050 : 119.0) encodes an acyl carrier protein predominantly expressed in leaves
11.1.13	lipid metabolism.FA synthesis and FA elongation.acyl-CoA binding protein	gq03105_f19	(o04066|acbp_ricco : 132.0) Acyl-CoA-binding protein (ACBP) protect acyl-CoAs from degradation by microsomal acyl-hydrolases
11.1.31	lipid metabolism.FA synthesis and FA elongation.pyruvate DH	gq02906_i13	(at3g25860 : 498.0) Nuclear encoded dihydrolipoamide S-acetyltransferase (LTA2) that encodes teh Pyruvate Decarboxylase E2 subunit
11.3	lipid metabolism.Phospholipid synthesis	gq0208_j14	(at1g06520 : 108.0) Encodes a membrane associated mitochondrial localized protein with glycerol-3-phosphate acyltransferase activity
11.3	lipid metabolism.Phospholipid synthesis	gq02511_e10	(at2g38110 : 558.0) Encodes a protein with glycerol-3-phosphate acyltransferase activity
11.5.1	lipid metabolism.glyceral metabolism.glycerol kinase	gq03229_h06	(at1g80460 : 727.0) Encodes a protein similar to glycerol kinase
11.5.2	lipid metabolism.glyceral metabolism.Glycerol-3-phosphate dehydrogenase (NAD+)	gq0178_i20	(at2g41540 : 417.0) Encodes a protein with NAD-dependent glycerol-3-phosphate (G3P) dehydrogenase
11.8.10	lipid metabolism.'exotics' (steroids, squalene etc).phosphatidylcholinesterol O-acyltransferase	gq03204_a23	(at1g27480 : 399.0) alpha/beta-Hydrolases superfamily protein
11.9.2	lipid metabolism.lipid degradation.lipases	gq04013_l09	(at1g28590 : 302.0) GDSL-like Lipase/Acylhydrolase superfamily protein
11.9.3.2	lipid metabolism.lipid degradation.lysophospholipases.carboxylesterase	gq03009_k14	(at5g16080 : 148.0) carboxyesterase 17 (CXE17)
11.9.3.4	lipid metabolism.lipid degradation.lysophospholipases.phospholipase A2	gq02820_l01	(at2g06925 : 121.0) Encodes a secretory phospholipase A2 enzyme
12.1.1	N-metabolism.nitrate metabolism.NR	gq03512_j24	(p36859|nia_pethy : 840.0) Nitrate reductase [NADH]
13.1.1.1.1	amino acid metabolism.synthesis.central amino acid metabolism.GABA.Glutamate decarboxylase	ws03228_h12	(q07346|dce_pethy : 252.0) Glutamate decarboxylase
13.1.3.4.12	amino acid metabolism.synthesis.aspartate family.methionine.homocysteine S-methyltransferase	gq0208_c02	(at3g63250 : 471.0) Encodes a homocysteine methyltransferase (HMT)
13.1.6.3.1	amino acid metabolism.synthesis.aromatic aa.phenylalanine.arogenate dehydratase / prephenate dehydratase	gq03506_m14	(at1g08250 : 484.0) Encodes a plastid-localized arogenate dehydratase involved in phenylalanine biosynthesis
13.1.6.3.1	amino acid metabolism.synthesis.aromatic aa.phenylalanine.arogenate dehydratase / prephenate dehydratase	ws03226_n01	(at1g08250 : 201.0) Encodes a plastid-localized arogenate dehydratase involved in phenylalanine biosynthesis
13.2.1.2	amino acid metabolism.degradation.central amino acid metabolism.aspartate	gq02016_g01	(at5g14760 : 271.0) At5g14760 encodes for L-aspartate oxidase involved in the early steps of NAD biosynthesis
13.2.4.1	amino acid metabolism.degradation.branched chain group.shared	gq04007_k13	(at3g06850 : 239.0) dihydrolipoamide branched chain acyltransferase
15.2	metal handling.binding, chelation and storage	gq03316_k09	(at1g09560 : 170.0) germin-like protein (GLP5)
15.2	metal handling.binding, chelation and storage	gq03111_b16	(at1g66240 : 122.0) homolog of anti-oxidant 1 (ATX1)
15.2	metal handling.binding, chelation and storage	gq03208_b22	(at4g39700 : 151.0) Heavy metal transport/detoxification superfamily protein
16.1.2.3	secondary metabolism.isoprenoids.mevalonate pathway.HMG-CoA reductase	gq03322_k23	(o64966|hmdh1_goshi : 356.0) 3-hydroxy-3-methylglutaryl-coenzyme A reductase 1
16.1.3.5	secondary metabolism.isoprenoids.tocopherol biosynthesis.tocopherol methyltransferase	gq0206_d23	(at1g64970 : 270.0) gamma-tocopherol methyltransferase (g-TMT) mRNA, nuclear
16.1.3.5	secondary metabolism.isoprenoids.tocopherol biosynthesis.tocopherol methyltransferase	gq0206_m06	(at1g64970 : 304.0) gamma-tocopherol methyltransferase (g-TMT) mRNA, nuclear
16.1.5	secondary metabolism.isoprenoids.terpenoids	gq03419_n24	(p59287|cass_ricco : 250.0) Casbene synthase, chloroplast precursor
16.1.5	secondary metabolism.isoprenoids.terpenoids	gq03501_a14	(p59287|cass_ricco : 259.0) Casbene synthase, chloroplast precursor
16.1.5	secondary metabolism.isoprenoids.terpenoids	ws00738_c11	(at3g25810 : 134.0) Terpenoid cyclases/Protein prenyltransferases superfamily protein
16.2	secondary metabolism.phenylpropanoids	gq02820_p07	(at5g23940 : 117.0) Encodes PERMEABLE LEAVES3 (PEL3), a putative acyl-transferase
16.2	secondary metabolism.phenylpropanoids	gq02901_f15	(at4g13660 : 390.0) Encodes a pinoresinol reductase involved in lignan biosynthesis
16.2	secondary metabolism.phenylpropanoids	gq03507_f11	(p28002|comt1_medsa : 230.0) Caffeic acid 3-O-methyltransferase
16.2	secondary metabolism.phenylpropanoids	gq03812_j09	(q8w013|comt1_catro : 261.0) Caffeic acid 3-O-methyltransferase
16.2	secondary metabolism.phenylpropanoids	ws00740_e09	(p28002|comt1_medsa : 176.0) Caffeic acid 3-O-methyltransferase
16.2	secondary metabolism.phenylpropanoids	gq03807_a11	(at1g32910 : 91.7) HXXXD-type acyl-transferase family protein
16.2.1.1	secondary metabolism.phenylpropanoids.lignin biosynthesis.PAL	gq03004_g22	(p45735|paly_vitvi : 283.0) Phenylalanine ammonia-lyase
16.2.1.1	secondary metabolism.phenylpropanoids.lignin biosynthesis.PAL	gq03312_b13	(at2g37040 : 647.0) Encodes PAL1, a phenylalanine ammonia-lyase
16.2.1.3	secondary metabolism.phenylpropanoids.lignin biosynthesis.4CL	ws0322_g20	(o24146|4cl2_tobac : 299.0) 4-coumarate--CoA ligase 2
16.2.1.4	secondary metabolism.phenylpropanoids.lignin biosynthesis.HCT	gq02820_p07	(at5g23940 : 117.0) Encodes PERMEABLE LEAVES3 (PEL3)
16.2.1.7	secondary metabolism.phenylpropanoids.lignin biosynthesis.CCR1	gq03313_a02	(at1g15950 : 418.0) Encodes a cinnamoyl CoA reductase. Involved in lignin biosynthesis
16.2.1.7	secondary metabolism.phenylpropanoids.lignin biosynthesis.CCR1	gq03814_i06	(at1g80820 : 333.0) Encodes an cinnamoyl CoA reductase isoform. Involved in lignin biosynthesis
16.2.1.7	secondary metabolism.phenylpropanoids.lignin biosynthesis.CCR1	ws00736_d10	(at1g15950 : 93.6) Encodes a cinnamoyl CoA reductase. Involved in lignin biosynthesis
16.2.1.8	secondary metabolism.phenylpropanoids.lignin biosynthesis.F5H	gq03321_m15	(at3g48280 : 360.0) putative cytochrome P450
16.2.1.9	secondary metabolism.phenylpropanoids.lignin biosynthesis.COMT	gq03507_f11	(p28002|comt1_medsa : 230.0) Caffeic acid 3-O-methyltransferase
16.2.1.9	secondary metabolism.phenylpropanoids.lignin biosynthesis.COMT	gq03812_j09	(q8w013|comt1_catro : 261.0) Caffeic acid 3-O-methyltransferase
16.2.1.9	secondary metabolism.phenylpropanoids.lignin biosynthesis.COMT	ws00740_e09	(p28002|comt1_medsa : 176.0) Caffeic acid 3-O-methyltransferase
16.2.1.9	secondary metabolism.phenylpropanoids.lignin biosynthesis.COMT	gq0043_n14	(q8w013|comt1_catro : 161.0) Caffeic acid 3-O-methyltransferase
16.2.1.10	secondary metabolism.phenylpropanoids.lignin biosynthesis.CAD	gq03111_e17	(o82515|mtdh_medsa : 285.0) Probable mannitol dehydrogenase
16.4.1	secondary metabolism.N misc.alkaloid-like	gq03210_e02	(at3g51420 : 203.0) Although this enzyme is predicted to encode a strictosidine synthase (SS)
16.5.1.1.1.8	secondary metabolism.sulfur-containing.glucosinolates.synthesis.aliphatic.UDP-glycosyltransferase	gq02616_a09	(at1g05675 : 97.8) UDP-Glycosyltransferase superfamily protein
16.5.1.1.4.3	secondary metabolism.sulfur-containing.glucosinolates.synthesis.shared.UDP-glycosyltransferase	gq02616_a09	(at1g05675 : 97.8) UDP-Glycosyltransferase superfamily protein
16.5.1.2.3	secondary metabolism.sulfur-containing.glucosinolates.regulation.indole	gq04002_f03	(at3g13540 : 114.0) Encodes a member of the MYB family of transcriptional regulators
16.7	secondary metabolism.wax	gq03222_a04	(at5g43760 : 437.0) Encodes KCS20, a member of the 3-ketoacyl-CoA synthase family involved in the biosynthesis of VLCFA
16.7	secondary metabolism.wax	ws00721_e23	(at2g16280 : 304.0) Encodes KCS9, a member of the 3-ketoacyl-CoA synthase family involved in the biosynthesis of VLCFA
16.8.1	secondary metabolism.flavonoids.anthocyanins	gq02820_p07	(at5g23940 : 117.0) Encodes PERMEABLE LEAVES3 (PEL3), a putative acyl-transferase
16.8.1	secondary metabolism.flavonoids.anthocyanins	gq03901_p05	(at5g05600 : 280.0) 2-oxoglutarate (2OG) and Fe(II)-dependent oxygenase superfamily protein
16.8.1.1	secondary metabolism.flavonoids.anthocyanins.leucocyanidin dioxygenase	gq0082_b18	(q07512|fls_pethy : 327.0) Flavonol synthase/flavanone 3-hydroxylase
16.8.1.1	secondary metabolism.flavonoids.anthocyanins.leucocyanidin dioxygenase	gq03901_p05	(at5g05600 : 280.0) 2-oxoglutarate (2OG) and Fe(II)-dependent oxygenase superfamily protein
16.8.1.2	secondary metabolism.flavonoids.anthocyanins.anthocyanidin reductase	gq03206_h08	(p51108|dfra_maize : 219.0) Dihydroflavonol-4-reductase (EC 1.1.1.219) (DFR) (Dihydrokaempferol 4-reductase)
16.8.1.2	secondary metabolism.flavonoids.anthocyanins.anthocyanidin reductase	gq03712_h19	(p51110|dfra_vitvi : 312.0) Dihydroflavonol-4-reductase (EC 1.1.1.219) (DFR) (Dihydrokaempferol 4-reductase)
16.8.1.21	secondary metabolism.flavonoids.anthocyanins.anthocyanin 5-aromatic acyltransferase	gq02820_p07	(at5g23940 : 117.0) Encodes PERMEABLE LEAVES3 (PEL3), a putative acyl-transferase
16.8.3	secondary metabolism.flavonoids.dihydroflavonols	gq0074_i15	(at4g01070 : 158.0) the glycosyltransferase (UGT72B1)
16.8.3	secondary metabolism.flavonoids.dihydroflavonols	gq03232_h18	(at4g10490 : 151.0) 2-oxoglutarate (2OG) and Fe(II)-dependent oxygenase superfamily protein
16.8.3	secondary metabolism.flavonoids.dihydroflavonols	gq04102_m17	(at4g10490 : 323.0) 2-oxoglutarate (2OG) and Fe(II)-dependent oxygenase superfamily protein
16.8.3	secondary metabolism.flavonoids.dihydroflavonols	gq04105_l05	(at4g10500 : 303.0) 2-oxoglutarate (2OG) and Fe(II)-dependent oxygenase superfamily protein
16.8.3.1	secondary metabolism.flavonoids.dihydroflavonols.dihydroflavonol 4-reductase	gq03206_h08	(p51108|dfra_maize : 219.0) Dihydroflavonol-4-reductase (EC 1.1.1.219) (DFR) (Dihydrokaempferol 4-reductase)
16.8.3.1	secondary metabolism.flavonoids.dihydroflavonols.dihydroflavonol 4-reductase	gq03712_h19	(p51110|dfra_vitvi : 312.0) Dihydroflavonol-4-reductase (EC 1.1.1.219) (DFR) (Dihydrokaempferol 4-reductase)
16.8.3.3	secondary metabolism.flavonoids.dihydroflavonols.flavonoid 3''-monooxygenase	gq03321_m15	(at3g48280 : 360.0) putative cytochrome P450
16.8.3.3	secondary metabolism.flavonoids.dihydroflavonols.flavonoid 3''-monooxygenase	gq04004_h10	(at3g52970 : 388.0) member of CYP76G
16.8.3.3	secondary metabolism.flavonoids.dihydroflavonols.flavonoid 3''-monooxygenase	gq03712_g11	(p48419|c75a3_pethy : 674.0) Flavonoid 3'5'-hydroxylase 2 (EC 1.14.13.88)
16.8.3.3	secondary metabolism.flavonoids.dihydroflavonols.flavonoid 3''-monooxygenase	gq04107_c21	(p37120|c75a2_solme : 340.0) Flavonoid 3'5'-hydroxylase 2 (EC 1.14.13.88)
16.8.4	secondary metabolism.flavonoids.flavonols	gq03313_i03	(at3g21420 : 291.0) 2-oxoglutarate (2OG) and Fe(II)-dependent oxygenase superfamily protein
16.8.4.1	secondary metabolism.flavonoids.flavonols.flavonol synthase (FLS)	gq0082_b18	(q07512|fls_pethy : 327.0) Flavonol synthase/flavanone 3-hydroxylase (EC 1.14.11.23) (EC 1.14.11.9) (FLS)
16.8.4.1	secondary metabolism.flavonoids.flavonols.flavonol synthase (FLS)	gq03519_n09	(q07512|fls_pethy : 338.0) Flavonol synthase/flavanone 3-hydroxylase (EC 1.14.11.23) (EC 1.14.11.9) (FLS)
16.8.5.1	secondary metabolism.flavonoids.isoflavones.isoflavone reductase	gq02901_f15	(at4g13660 : 390.0) Encodes a pinoresinol reductase involved in lignan biosynthesis
16.8.5.1	secondary metabolism.flavonoids.isoflavones.isoflavone reductase	gq03009_b07	(p52578|ifrh_soltu : 371.0) Isoflavone reductase homolog
16.8.5.1	secondary metabolism.flavonoids.isoflavones.isoflavone reductase	gq03207_h04	(p52579|ifrh_tobac : 331.0) Isoflavone reductase homolog A622
16.8.5.1	secondary metabolism.flavonoids.isoflavones.isoflavone reductase	gq03507_h08	(p52579|ifrh_tobac : 359.0) Isoflavone reductase homolog A622
16.8.5.1	secondary metabolism.flavonoids.isoflavones.isoflavone reductase	gq03810_p08	(at4g39230 : 385.0) encodes a protein whose sequence is similar to phenylcoumaran benzylic ether reductase (PCBER)
16.1	secondary metabolism.simple phenols	gq03214_n14	(at5g05390 : 347.0) putative laccase, a member of laccase family of genes (17 members in Arabidopsis)
16.1	secondary metabolism.simple phenols	gq03216_m13	(at5g05390 : 600.0) putative laccase, a member of laccase family of genes (17 members in Arabidopsis)
16.1	secondary metabolism.simple phenols	gq03805_h10	(at2g30210 : 499.0) putative laccase, a member of laccase family of genes (17 members in Arabidopsis)
16.1	secondary metabolism.simple phenols	gq03805_o13	(at2g40370 : 387.0) putative laccase, a member of laccase family of genes (17 members in Arabidopsis)
16.99	secondary metabolism.unspecified	gq02820_p07	(at5g23940 : 117.0) Encodes PERMEABLE LEAVES3 (PEL3)
16.99	secondary metabolism.unspecified	gq03104_p15	(at5g52810 : 301.0) NAD(P)-binding Rossmann-fold superfamily protein
17	hormone metabolism	gq0073_o14	(at2g23560 : 192.0) Encodes a protein shown to have carboxylesterase activity
17	hormone metabolism	gq03001_b05	(at2g23560 : 189.0) Encodes a protein shown to have carboxylesterase activity
17	hormone metabolism	gq04102_g23	(at2g23620 : 192.0) Encodes a protein shown to have carboxylesterase activity
17.2.1	hormone metabolism.auxin.synthesis-degradation	gq02616_a09	(at1g05675 : 97.8) UDP-Glycosyltransferase superfamily protein
17.2.2	hormone metabolism.auxin.signal transduction	gq03006_j10	(at1g24120 : 536.0) encodes a DnaJ-like protein similar to ARG1 and ARL2
17.2.3	hormone metabolism.auxin.induced-regulated-responsive-activated	gq0021_e23	(at5g43830 : 290.0) Aluminium induced protein with YGL and LRDR motifs
17.2.3	hormone metabolism.auxin.induced-regulated-responsive-activated	gq0208_f13	(at2g44500 : 410.0) O-fucosyltransferase family protein
17.2.3	hormone metabolism.auxin.induced-regulated-responsive-activated	gq02817_n21	(at2g21220 : 99.0) SAUR-like auxin-responsive protein family
17.2.3	hormone metabolism.auxin.induced-regulated-responsive-activated	gq03201_o05	(at1g17345 : 87.8) SAUR-like auxin-responsive protein family
17.3.1.1.1	hormone metabolism.brassinosteroid.synthesis-degradation.BRs.DET2	gq04002_b09	(at5g16010 : 225.0) 3-oxo-5-alpha-steroid 4-dehydrogenase family protein
17.3.2.99	hormone metabolism.brassinosteroid.signal transduction.other	gq0174_f12	(at4g30610 : 495.0) Encodes a secreted glycosylated serine carboxypeptidase
17.3.2.99	hormone metabolism.brassinosteroid.signal transduction.other	gq03203_p08	(at4g30610 : 130.0) Encodes a secreted glycosylated serine carboxypeptidase
17.3.2.99	hormone metabolism.brassinosteroid.signal transduction.other	ws00751_a12	(at4g30610 : 256.0) Encodes a secreted glycosylated serine carboxypeptidase
17.3.3	hormone metabolism.brassinosteroid.induced-regulated-responsive-activated	gq0267_f02	(at3g43430 : 110.0) RING/U-box superfamily protein
17.4.1	hormone metabolism.cytokinin.synthesis-degradation	gq03913_b09	(at1g22360 : 412.0) UDP-glucosyl transferase 85A2 (UGT85A2)
17.5.1.1	hormone metabolism.ethylene.synthesis-degradation.1-aminocyclopropane-1-carboxylate synthase	gq03201_a19	(at5g51690 : 468.0) Encodes an aminotransferase chain amino acids
17.6.2	hormone metabolism.gibberelin.signal transduction	gq03009_k14
17.8.1	hormone metabolism.salicylic acid.synthesis-degradation	gq02616_a09	(at1g05675 : 97.8) UDP-Glycosyltransferase superfamily protein
17.8.1	hormone metabolism.salicylic acid.synthesis-degradation	gq03813_m13	(at1g05675 : 248.0) UDP-Glycosyltransferase superfamily protein
17.8.1.1.4	hormone metabolism.salicylic acid.synthesis-degradation.synthesis.SA glucosyltransferase ether bond making SAG	gq02616_a09	(at1g05675 : 97.8) UDP-Glycosyltransferase superfamily protein
17.8.1.1.5	hormone metabolism.salicylic acid.synthesis-degradation.synthesis.SA glucosyltransferase ester and ether bond making SGE, SAG	gq02616_a09	(at1g05675 : 97.8) UDP-Glycosyltransferase superfamily protein
18	Co-factor and vitamine metabolism	gq0173_n14	(q9at63|pdx1_ginbi : 507.0) Pyridoxin biosynthesis protein PDX1 (Sor-like protein)
18.1	Co-factor and vitamine metabolism.molybdenum cofactor	gq0014_j23	(at1g30910 : 347.0) Molybdenum cofactor sulfurase family protein
18.7	Co-factor and vitamine metabolism.iron-sulphur clusters	gq0203_k04	(at5g50210 : 203.0) Encodes an Fe-S binding protein with quinolinate synthase (QS)
18.11	Co-factor and vitamine metabolism.lipoic acid	gq0047_f08	(at5g08415 : 110.0) Radical SAM superfamily protein
19.4	tetrapyrrole synthesis.regulation	gq04104_j16	(at3g59400 : 201.0) GUN, genomes uncoupled, is necessary for coupling the expression of some nuclear genes to the functional state of the chloroplast
19.99	tetrapyrrole synthesis.unspecified	ws00747_o21	(at5g43860 : 138.0) Encodes a chlorophyllase, the first enzyme in chlorophyll degradation
20.1	stress.biotic	gq03307_e08	(at5g42510 : 99.0) Disease resistance-responsive (dirigent-like protein) family protein
20.1	stress.biotic	ws00747_o21	(at5g43860 : 138.0) Encodes a chlorophyllase, the first enzyme in chlorophyll degradation
20.1	stress.biotic	ws00824_b11	(at3g05660 : 87.4) receptor like protein 33 (RLP33)
20.1	stress.biotic	ws0312_h11	(at1g75040 : 194.0) Thaumatin-like protein involved in response to pathogens
20.1	stress.biotic	gq03237_c22	(at3g54420 : 223.0) encodes an EP3 chitinase
20.1	stress.biotic	gq03606_j07	(at1g22900 : 90.1) Disease resistance-responsive (dirigent-like protein) family protein
20.1	stress.biotic	gq03713_c15	(at1g64140 : 277.0) BEST Arabidopsis thaliana protein match is: loricrin-related (TAIR:AT5G64550.1)
20.1	stress.biotic	gq03807_k17	(at5g41040 : 390.0) Encodes a feruloyl-CoA transferase required for suberin synthesis
20.1.1	stress.biotic.respiratory burst	gq0082_d03	(at1g64060 : 249.0) Interacts with AtrbohD gene to fine tune the spatial control of ROI production and hypersensitive response to cell in and around infection site
20.1.4	stress.biotic.kinases	ws00824_b11	(at3g05660 : 87.4) receptor like protein 33 (RLP33)
20.1.7	stress.biotic.PR-proteins	gq03307_e08	(at5g42510 : 99.0) Disease resistance-responsive (dirigent-like protein) family protein
20.1.7	stress.biotic.PR-proteins	gq04104_a04	(at4g27220 : 89.0) NB-ARC domain-containing disease resistance protein
20.1.7	stress.biotic.PR-proteins	ws00824_b11	(at3g05660 : 87.4) receptor like protein 33 (RLP33)
20.1.7	stress.biotic.PR-proteins	ws0312_h11	(at1g75040 : 194.0) Thaumatin-like protein involved in response to pathogens
20.1.7	stress.biotic.PR-proteins	gq01301_k10	(at1g64160 : 187.0) Disease resistance-responsive (dirigent-like protein) family protein
20.1.7	stress.biotic.PR-proteins	gq02811_e24	(at5g17680 : 113.0) disease resistance protein (TIR-NBS-LRR class), putative
20.1.7	stress.biotic.PR-proteins	gq03313_a24	(at1g69550 : 81.3) disease resistance protein (TIR-NBS-LRR class)
20.1.7	stress.biotic.PR-proteins	gq03803_o03	(at2g21100 : 182.0) Disease resistance-responsive (dirigent-like protein) family protein
20.1.7	stress.biotic.PR-proteins	gq03806_d05	(at5g42510 : 91.7) Disease resistance-responsive (dirigent-like protein) family protein
20.1.7	stress.biotic.PR-proteins	gq03808_j11	(at2g21100 : 187.0) Disease resistance-responsive (dirigent-like protein) family protein
20.1.7	stress.biotic.PR-proteins	ws00740_j05	(at5g42500 : 81.3) Disease resistance-responsive (dirigent-like protein) family protein
20.2	stress.abiotic	ws0312_h11	(at1g75040 : 194.0) Thaumatin-like protein involved in response to pathogens
20.2.1	stress.abiotic.heat	gq03006_j10	(at1g24120 : 536.0) encodes a DnaJ-like protein similar to ARG1 and ARL2 that are both involved in root and hypocotyl gravitropism response
20.2.1	stress.abiotic.heat	gq03212_d09	(at4g13830 : 155.0) DnaJ-like protein (J20)
20.2.1	stress.abiotic.heat	gq03218_j14	(at1g74310 : 449.0) Encodes ClpB1, which belongs to the Casein lytic proteinase/heat shock protein 100 (Clp/Hsp100) family
20.2.2	stress.abiotic.cold	gq00411_l08	(at3g62390 : 295.0) Encodes a member of the TBL (TRICHOME BIREFRINGENCE-LIKE)
20.2.2	stress.abiotic.cold	gq03906_f24	(at3g50830 : 209.0) cold acclimation protein WCOR413-like protein beta form. Transcript is not detectable
20.2.3	stress.abiotic.drought/salt	gq03808_h21	(at1g23010 : 686.0) Encodes a protein with multicopper oxidase activity
20.2.3	stress.abiotic.drought/salt	gq03302_g05	(at2g39750 : 417.0) S-adenosyl-L-methionine-dependent methyltransferases superfamily protein
20.2.3	stress.abiotic.drought/salt	gq03601_o03	(at1g33170 : 359.0) S-adenosyl-L-methionine-dependent methyltransferases superfamily protein
20.2.3	stress.abiotic.drought/salt	ws00754_f18	(at1g47980 : 220.0) unknown protein
20.2.4	stress.abiotic.touch/wounding	ws00747_o21	(at5g43860 : 138.0) Encodes a chlorophyllase, the first enzyme in chlorophyll degradation
20.2.4	stress.abiotic.touch/wounding	gq03315_m06	(at3g27090 : 288.0) DCD (Development and Cell Death) domain protein
20.2.99	stress.abiotic.unspecified	gq03316_k09	(at1g09560 : 170.0) germin-like protein (GLP5)
20.2.99	stress.abiotic.unspecified	gq01305_b21	(at1g09560 : 240.0) germin-like protein (GLP5)
20.2.99	stress.abiotic.unspecified	gq0257_o04	(at5g15780 : 81.3) Pollen Ole e 1 allergen and extensin family protein
20.2.99	stress.abiotic.unspecified	gq03319_j14	(at5g45880 : 90.1) Pollen Ole e 1 allergen and extensin family protein
20.2.99	stress.abiotic.unspecified	gq03510_c17	(at5g15780 : 91.7) Pollen Ole e 1 allergen and extensin family protein
20.2.99	stress.abiotic.unspecified	gq03819_n22	(at5g15780 : 86.7) Pollen Ole e 1 allergen and extensin family protein
20.2.99	stress.abiotic.unspecified	gq04006_c09	(at1g10460 : 195.0) germin-like protein (GLP7)
20.2.99	stress.abiotic.unspecified	ws0313_f08	(at5g05440 : 148.0) Encodes a member of the PYR (pyrabactin resistance )
21.2	redox.ascorbate and glutathione	gq03239_e20	(p49098|cyb5_tobac : 214.0) Cytochrome b5 - Nicotiana tabacum (Common tobacco) & (at2g32720 : 206.0) member of Cytochromes b5
21.2	redox.ascorbate and glutathione	gq03302_o04	(at5g53560 : 117.0) Encodes a cytochrome b5 isoform that can be reduced by AtCBR, a cytochrome b5 reductase.
21.5	redox.peroxiredoxin	gq03239_i03	(at3g26060 : 263.0) encodes periredoxin Q which decomposes peroxides and plays a role in the protection of the photosynthetic apparatus
21.5	redox.peroxiredoxin	gq03501_f19	(at3g26060 : 256.0) encodes periredoxin Q which decomposes peroxides and plays a role in the protection of the photosynthetic apparatus
21.99	redox.misc	gq03239_e20	(p49098|cyb5_tobac : 214.0) Cytochrome b5 - Nicotiana tabacum (Common tobacco) & (at2g32720 : 206.0) member of Cytochromes b5
21.99	redox.misc	gq03302_o04	(at5g53560 : 117.0) Encodes a cytochrome b5 isoform that can be reduced by AtCBR, a cytochrome b5 reductase.
22.1.3	polyamine metabolism.synthesis.arginine decarboxylase	gq02905_j13	(q43075|spe1_pea : 432.0) Arginine decarboxylase
22.2.1	polyamine metabolism.degradation.polyamin oxidase	gq03710_j21	(o64411|pao_maize : 504.0) Polyamine oxidase precursor
24	Biodegradation of Xenobiotics	gq03009_k14	(at5g16080 : 148.0) carboxyesterase 17 (CXE17)
24.2	Biodegradation of Xenobiotics.lactoylglutathione lyase	gq03322_n24	(at5g57040 : 227.0) Lactoylglutathione lyase / glyoxalase I family protein
24.2	Biodegradation of Xenobiotics.lactoylglutathione lyase	gq03813_c09	(at1g80160 : 206.0) Lactoylglutathione lyase / glyoxalase I family protein
26.1	misc.misc2	gq03224_o05	(at3g23570 : 239.0) alpha/beta-Hydrolases superfamily protein
26.2	misc.UDP glucosyl and glucoronyl transferases	gq02616_a09	(at1g05675 : 97.8) UDP-Glycosyltransferase superfamily protein
26.2	misc.UDP glucosyl and glucoronyl transferases	gq03713_n16	(at1g05170 : 557.0) Galactosyltransferase family protein
26.2	misc.UDP glucosyl and glucoronyl transferases	gq03813_m13	(at1g05675 : 248.0) UDP-Glycosyltransferase superfamily protein
26.2	misc.UDP glucosyl and glucoronyl transferases	gq03913_b09	(at1g22360 : 412.0) UDP-glucosyl transferase 85A2 (UGT85A2)
26.2	misc.UDP glucosyl and glucoronyl transferases	gq0253_h12	(at1g78270 : 90.5) UDP-glucosyl transferase 85A4 (UGT85A4)
26.2	misc.UDP glucosyl and glucoronyl transferases	gq03229_e14	(at2g36970 : 339.0) UDP-Glycosyltransferase superfamily protein
26.3	misc.gluco-, galacto- and mannosidases	ws00729_f19	(at5g54570 : 100.0) beta glucosidase 41 (BGLU41)
26.4	misc.beta 1,3 glucan hydrolases	ws03214_n02	(at4g29360 : 138.0) O-Glycosyl hydrolases family 17 protein
26.4.1	misc.beta 1,3 glucan hydrolases.glucan endo-1,3-beta-glucosidase	ws03214_n02	(at4g29360 : 138.0) O-Glycosyl hydrolases family 17 protein
26.5	misc.acyl transferases	gq03210_f15	(at3g51520 : 399.0) diacylglycerol acyltransferase family
26.6	misc.O-methyl transferases	ws00740_e09	(p28002|comt1_medsa : 176.0) Caffeic acid 3-O-methyltransferase
26.7	misc.oxidases - copper, flavone etc	gq03808_h21	(at1g23010 : 686.0) Encodes a protein with multicopper oxidase activity
26.8	misc.nitrilases, *nitrile lyases, berberine bridge enzymes, reticuline oxidases, troponine reductases	gq0073_o14	(at2g23560 : 192.0) Encodes a protein shown to have carboxylesterase activity
26.8	misc.nitrilases, *nitrile lyases, berberine bridge enzymes, reticuline oxidases, troponine reductases	gq03001_b05	(at2g23560 : 189.0) Encodes a protein shown to have carboxylesterase activity
26.8	misc.nitrilases, *nitrile lyases, berberine bridge enzymes, reticuline oxidases, troponine reductases	gq04102_g23	(at2g23620 : 192.0) Encodes a protein shown to have carboxylesterase activity
26.8	misc.nitrilases, *nitrile lyases, berberine bridge enzymes, reticuline oxidases, troponine reductases	gq0133_d14	(at3g56060 : 110.0) Glucose-methanol-choline (GMC) oxidoreductase family protein
26.8	misc.nitrilases, *nitrile lyases, berberine bridge enzymes, reticuline oxidases, troponine reductases	gq0182_g06	(at1g14190 : 411.0) Glucose-methanol-choline (GMC) oxidoreductase family protein
26.9	misc.glutathione S transferases	gq03202_o13	(p49332|gstxc_tobac : 223.0) Probable glutathione S-transferase parC
26.9	misc.glutathione S transferases	gq03407_l03	(at1g78370 : 229.0) Encodes glutathione transferase belonging to the tau class of GSTs
26.1	misc.cytochrome P450	gq03321_m15	(at3g48280 : 360.0) putative cytochrome P450
26.1	misc.cytochrome P450	gq04004_h10	(at3g52970 : 388.0) member of CYP76G
26.1	misc.cytochrome P450	gq03239_a01	(at4g00360 : 338.0) Encodes a member of the CYP86A subfamily of cytochrome p450 genes
26.1	misc.cytochrome P450	gq03307_l02	(at1g63710 : 495.0) Encodes a member of the CYP86A subfamily of cytochrome p450 genes
26.1	misc.cytochrome P450	gq03410_l17	(at2g45970 : 441.0) Encodes a member of the CYP86A subfamily of cytochrome p450 genes
26.1	misc.cytochrome P450	gq03707_b11	(at5g23190 : 310.0) cytochrome P450 CYP86B1, nuclear gene for chloroplast product.
26.11	misc.alcohol dehydrogenases	ws0268_a16	(at3g42960 : 101.0) Arabidopsis homolog of TASSELSEED2. Expressed specifically in tapetal cells
26.11.1	misc.alcohol dehydrogenases.cinnamyl alcohol dehydrogenase	gq03206_h08	(p51108|dfra_maize : 219.0) Dihydroflavonol-4-reductase
26.12	misc.peroxidases	gq02016_e21	(at5g66390 : 370.0) Peroxidase superfamily protein
26.12	misc.peroxidases	gq0202_l09	(at2g18150 : 189.0) Peroxidase superfamily protein
26.12	misc.peroxidases	gq03322_c02	(at1g68850 : 335.0) Peroxidase superfamily protein
26.12	misc.peroxidases	gq03804_m07	(at4g16270 : 319.0) Peroxidase superfamily protein
26.13	misc.acid and other phosphatases	gq0273_d04	(at1g73010 : 182.0) phosphate starvation-induced gene 2 (PS2)
26.13	misc.acid and other phosphatases	gq03222_b07	(at1g72880 : 251.0) Survival protein SurE-like phosphatase/nucleotidase
26.13	misc.acid and other phosphatases	gq03813_o11	(at5g50400 : 347.0) purple acid phosphatase 27 (PAP27)
26.16	misc.myrosinases-lectin-jacalin	gq03228_j19	(at1g19715 : 82.8) Mannose-binding lectin superfamily protein
26.19	misc.plastocyanin-like	gq0204_e24	(at3g20570 : 114.0) early nodulin-like protein 9 (ENODL9)
26.19	misc.plastocyanin-like	gq03410_e01	(at5g07475 : 123.0) Cupredoxin superfamily protein
26.21	misc.protease inhibitor/seed storage/lipid transfer protein (LTP) family protein	gq0083_b18	(at2g37870 : 124.0) Bifunctional inhibitor/lipid-transfer protein/seed storage 2S albumin superfamily protein
26.21	misc.protease inhibitor/seed storage/lipid transfer protein (LTP) family protein	gq0257_e15	(at3g22600 : 88.2) Bifunctional inhibitor/lipid-transfer protein/seed storage 2S albumin superfamily protein
26.21	misc.protease inhibitor/seed storage/lipid transfer protein (LTP) family protein	gq03807_i20	(at2g48140 : 80.1) embryo sac development arrest 4 (EDA4)
26.21	misc.protease inhibitor/seed storage/lipid transfer protein (LTP) family protein	gq03901_m04	(at3g53980 : 123.0) Bifunctional inhibitor/lipid-transfer protein/seed storage 2S albumin superfamily protein
26.22	misc.short chain dehydrogenase/reductase (SDR)	gq0014_a06	(q5kts5|grdh_dauca : 426.0) Glucose and ribitol dehydrogenase
26.22	misc.short chain dehydrogenase/reductase (SDR)	gq02010_k17	(q08632|sdr1_picab : 354.0) Short-chain type dehydrogenase/reductase
26.22	misc.short chain dehydrogenase/reductase (SDR)	gq02908_a03	(q08632|sdr1_picab : 404.0) Short-chain type dehydrogenase/reductase
26.22	misc.short chain dehydrogenase/reductase (SDR)	gq03209_m01	(at3g51680 : 254.0) NAD(P)-binding Rossmann-fold superfamily protein
26.22	misc.short chain dehydrogenase/reductase (SDR)	gq03816_b10	(at5g02540 : 431.0) NAD(P)-binding Rossmann-fold superfamily protein
26.28	misc.GDSL-motif lipase	gq04013_l09	(at1g28590 : 302.0) GDSL-like Lipase/Acylhydrolase superfamily protein
26.28	misc.GDSL-motif lipase	gq01308_c19	(at2g23540 : 161.0) GDSL-like Lipase/Acylhydrolase superfamily protein
26.28	misc.GDSL-motif lipase	gq03224_f11	(at1g74460 : 373.0) GDSL-like Lipase/Acylhydrolase superfamily protein
26.28	misc.GDSL-motif lipase	gq03303_g10	(at5g03610 : 241.0) GDSL-like Lipase/Acylhydrolase superfamily protein
26.28	misc.GDSL-motif lipase	gq03308_p07	(at1g74460 : 393.0) GDSL-like Lipase/Acylhydrolase superfamily protein
26.28	misc.GDSL-motif lipase	gq03806_f17	(at1g74460 : 402.0) GDSL-like Lipase/Acylhydrolase superfamily protein
26.28	misc.GDSL-motif lipase	gq03807_h05	(at2g42990 : 257.0) GDSL-like Lipase/Acylhydrolase superfamily protein
26.28	misc.GDSL-motif lipase	gq03817_b09	(at5g37690 : 212.0) SGNH hydrolase-type esterase superfamily protein
27.1.1	RNA.processing.splicing	gq03911_m19	(at4g31580 : 145.0) Encodes a Serine/arginine-rich (SR) protein RSZp22
27.1.3.17	RNA.processing.3' end processing.PabN	gq03207_e18	(at5g65260 : 284.0) RNA-binding (RRM/RBD/RNP motifs) family protein
27.1.19	RNA.processing.ribonucleases	gq03204_g03	(at3g01410 : 164.0) Polynucleotidyl transferase, ribonuclease H-like superfamily protein
27.2	RNA.transcription	gq03317_h15	(at3g59600 : 209.0) One of two highly similar proteins that can serve as non-catalytic subunits of Nuclear RNA polymerases II, IV and V
27.2	RNA.transcription	ws0261_o17	(at4g20280 : 177.0) Encodes TAF11, a putative TBP-associated factor (TBP: TATA binding protein).
27.3	RNA.regulation of transcription	gq03803_l06	(at2g47900 : 462.0) Member of TLP family
27.3.2	RNA.regulation of transcription.Alfin-like	gq0204_d17	(at5g20510 : 359.0) AL5 encodes a member of the Alfin-Like family of nuclear-localized PhD domain containing homeodomain proteins.
27.3.3	RNA.regulation of transcription.AP2/EREBP, APETALA2/Ethylene-responsive element binding protein family	gq03308_j05	(at3g54320 : 256.0) WRINKLED1 encodes transcription factor of the AP2/ERWEBP class
27.3.3	RNA.regulation of transcription.AP2/EREBP, APETALA2/Ethylene-responsive element binding protein family	gq03812_d11	(at3g54320 : 183.0) WRINKLED1 encodes transcription factor of the AP2/ERWEBP class
27.3.5	RNA.regulation of transcription.ARR	gq03318_g11	(at3g56380 : 166.0) response regulator 17
27.3.6	RNA.regulation of transcription.bHLH,Basic Helix-Loop-Helix family	gq03604_b07	(at2g27230 : 219.0) Encodes a nuclear-localized transcriptional activator
27.3.6	RNA.regulation of transcription.bHLH,Basic Helix-Loop-Helix family	gq03609_i03	(at1g12860 : 84.0) Encodes ICE2 (Inducer of CBF Expression 2)
27.3.6	RNA.regulation of transcription.bHLH,Basic Helix-Loop-Helix family	gq04006_l11	(at1g63650 : 172.0) Mutant has reduced trichomes, anthocyanin, and seed coat mucilage and abnormally patterned stomates
27.3.11	RNA.regulation of transcription.C2H2 zinc finger family	gq03917_i16	(at1g34370 : 250.0) Encodes a putative nuclear Cys(2)His(2)-type zinc finger protein involved in H+ and Al3+ rhizotoxicity
27.3.20	RNA.regulation of transcription.G2-like transcription factor family, GARP	gq03211_e12	(at2g01060 : 176.0) myb-like HTH transcriptional regulator family protein
27.3.22	RNA.regulation of transcription.HB,Homeobox transcription factor family	gq0203_o13	(at5g15150 : 129.0) homeobox-containing gene with an unusual feature: a leucine zipper motif adjacent to the carboxyl-terminal of the homeodomain structure
27.3.25	RNA.regulation of transcription.MYB domain transcription factor family	gq04002_f03	(at3g13540 : 114.0) Encodes a member of the MYB family of transcriptional regulators
27.3.25	RNA.regulation of transcription.MYB domain transcription factor family	gq0197_h14	(at5g67300 : 191.0) Member of the R2R3 factor MYB gene family involved in mediating plant responses to a variety of abiotic stimiuli
27.3.25	RNA.regulation of transcription.MYB domain transcription factor family	gq0255_k05	(at1g34670 : 257.0) Member of the R2R3 factor gene family
27.3.25	RNA.regulation of transcription.MYB domain transcription factor family	gq03204_o05	(at5g65790 : 241.0) Encodes a putative MYB transcription factor
27.3.25	RNA.regulation of transcription.MYB domain transcription factor family	gq03612_h07	(at4g38620 : 94.0) Encodes a R2R3 MYB protein which is involved in the response to UV-B
27.3.25	RNA.regulation of transcription.MYB domain transcription factor family	gq03617_m11	(at5g57620 : 211.0) Encodes a putative transcription factor (MYB36)
27.3.25	RNA.regulation of transcription.MYB domain transcription factor family	gq03719_g10	(at1g22640 : 213.0) MYB-type transcription factor (MYB3) that represses phenylpropanoid biosynthesis gene expression
27.3.25	RNA.regulation of transcription.MYB domain transcription factor family	gq04006_h12	(at4g38620 : 242.0) Encodes a R2R3 MYB protein which is involved in the response to UV-B
27.3.27	RNA.regulation of transcription.NAC domain transcription factor family	gq03919_d04	(at3g03200 : 167.0) NAC domain containing protein 45 (NAC045)
27.3.31	RNA.regulation of transcription.TUB transcription factor family	gq0164_n16	(at1g16070 : 177.0) Member of TLP family
27.3.32	RNA.regulation of transcription.WRKY domain transcription factor family	gq01312_n15	(at1g29280 : 99.4) member of WRKY Transcription Factor
27.3.32	RNA.regulation of transcription.WRKY domain transcription factor family	gq0196_h01	(at1g29860 : 172.0) member of WRKY Transcription Factor
27.3.32	RNA.regulation of transcription.WRKY domain transcription factor family	gq03230_m23	(at3g58710 : 92.0) member of WRKY Transcription Factor
27.3.32	RNA.regulation of transcription.WRKY domain transcription factor family	gq03304_e19	(at5g13080 : 158.0) WRKY75 is one of several transcription factors induced during Pi deprivation
27.3.35	RNA.regulation of transcription.bZIP transcription factor family	gq03204_o11	(at1g75390 : 94.4) basic leucine-zipper 44 (bZIP44)
27.3.37	RNA.regulation of transcription.AS2,Lateral Organ Boundaries Gene Family	gq01301_c19	(at2g40470 : 196.0) LOB domain-containing protein 15 (LBD15)
27.3.37	RNA.regulation of transcription.AS2,Lateral Organ Boundaries Gene Family	gq03514_j12	(at1g07900 : 137.0) LOB domain-containing protein 1 (LBD1)
27.3.48	RNA.regulation of transcription.FHA transcription factor	gq03001_c20	(at3g07220 : 340.0) SMAD/FHA domain-containing protein
27.3.50	RNA.regulation of transcription.General Transcription	gq03612_n16	(at3g13940 : 181.0) DNA binding
27.3.54	RNA.regulation of transcription.Histone acetyltransferases	gq03302_n10	(at4g37280 : 360.0) MRG family protein
27.3.59	RNA.regulation of transcription.Methyl binding domain proteins	gq0178_h04	(at5g35330 : 200.0) Protein containing methyl-CpG-binding domain.Has sequence similarity to human MBD proteins
27.3.67	RNA.regulation of transcription.putative transcription regulator	gq04104_a04	(at4g27220 : 89.0) NB-ARC domain-containing disease resistance protein
27.3.67	RNA.regulation of transcription.putative transcription regulator	gq02814_c01	(at2g19260 : 154.0) RING/FYVE/PHD zinc finger superfamily protein
27.3.99	RNA.regulation of transcription.unclassified	gq03223_b05	(at3g25700 : 118.0) Eukaryotic aspartyl protease family protein
27.3.99	RNA.regulation of transcription.unclassified	gq03419_n20	(at5g54310 : 288.0) A member of ARF GAP domain (AGD), A thaliana has 15 members, grouped into four classes
27.4	RNA.RNA binding	gq04004_j08	(at4g10610 : 258.0) RNA-binding protein, putative. Member of a family of proteins having an PABC binding domain (PAM motif)
28.1	DNA.synthesis/chromatin structure	gq02011_e22	(at5g41880 : 266.0) POLA3
28.1	DNA.synthesis/chromatin structure	gq03203_n14	(at1g68290 : 354.0) Encodes a putative endonuclease
28.1.3.2.1	DNA.synthesis/chromatin structure.histone.core.H2A	gq03612_p18	(at1g08880 : 127.0) Encodes HTA5, a histone H2A protein. H2AX is a meiosis-specific isoform of histone H2A
28.2	DNA.repair	gq0194_d04	(at5g54260 : 80.1) DNA repair and meiotic recombination protein, component of MRE11 complex with RAD50 and NBS1
28.99	DNA.unspecified	gq03120_h17	(at1g14670 : 125.0) Endomembrane protein 70 protein family
28.99	DNA.unspecified	gq04110_e18	(at3g48390 : 401.0) MA3 domain-containing protein
29.2.1.2.1.8	protein.synthesis.ribosomal protein.eukaryotic.40S subunit.S8	gq02811_n01	(at5g06360 : 478.0) Ribosomal protein S8e family protein
29.2.1.2.2.8	protein.synthesis.ribosomal protein.eukaryotic.60S subunit.L8	gq03326_p22	(at4g36130 : 357.0) Ribosomal protein L2 family
29.2.1.2.2.18	protein.synthesis.ribosomal protein.eukaryotic.60S subunit.L18	gq02821_d01	(at3g05590 : 307.0) Encodes cytoplasmic ribosomal protein L18.
29.2.1.2.2.18	protein.synthesis.ribosomal protein.eukaryotic.60S subunit.L18	gq03216_a09	(at5g27850 : 314.0) Ribosomal protein L18e/L15 superfamily protein
29.2.1.2.2.23	protein.synthesis.ribosomal protein.eukaryotic.60S subunit.L23	ws0072_j03	(at3g04400 : 237.0) embryo defective 2171 (emb2171)
29.2.1.2.2.27	protein.synthesis.ribosomal protein.eukaryotic.60S subunit.L27	ws00731_d20	(at2g32220 : 147.0) Ribosomal L27e protein family
29.2.4	protein.synthesis.elongation	gq0206_a14	(at5g60390 : 433.0) GTP binding Elongation factor Tu family protein
29.2.4	protein.synthesis.elongation	ws00727_g22	(at5g60390 : 135.0) GTP binding Elongation factor Tu family protein
29.2.5	protein.synthesis.release	gq03111_j03	(at3g26618 : 803.0) eukaryotic release factor 1-3 (ERF1-3)
29.3.2	protein.targeting.mitochondria	gq02907_n16	(at3g02090 : 742.0) MPPBETA
29.3.4.99	protein.targeting.secretory pathway.unspecified	gq03105_m09	(at5g14670 : 207.0) A member of ARF GTPase family
29.3.4.99	protein.targeting.secretory pathway.unspecified	gq04108_a16	(at1g01630 : 247.0) Sec14p-like phosphatidylinositol transfer family protein
29.4	protein.postranslational modification	gq0197_d09	(at1g56140 : 297.0) Leucine-rich repeat transmembrane protein kinase
29.4	protein.postranslational modification	gq0273_d04	(at1g73010 : 182.0) phosphate starvation-induced gene 2 (PS2)
29.4	protein.postranslational modification	gq03105_m09	(at5g14670 : 207.0) A member of ARF GTPase family
29.4	protein.postranslational modification	gq03112_c04	(at5g50200 : 97.1) Wound-responsive gene 3 (WR3)
29.4	protein.postranslational modification	gq03301_k20	(at4g23150 : 108.0) Encodes a cysteine-rich receptor-like protein kinase.
29.4	protein.postranslational modification	gq03321_a15	(at1g66150 : 171.0) receptor-like transmembrane kinase I (TMK1)
29.4	protein.postranslational modification	gq02818_f08	(at5g10480 : 329.0) Protein tyrosine phosphatase-like involved in cell division and differentiation. Interacts with CDKA
29.4	protein.postranslational modification	gq03230_d16	(at5g21326 : 500.0) Ca2+regulated serine-threonine protein kinase family protein
29.4	protein.postranslational modification	gq03312_g24	(at3g52890 : 286.0) KCBP-interacting protein kinase interacts specifically with the tail region of KCBP
29.4	protein.postranslational modification	gq03412_l10	(at4g03415 : 262.0) Protein phosphatase 2C family protein
29.4	protein.postranslational modification	ws03225_d13	(at2g25620 : 141.0) Encodes DBP1, a member of the DBP factors
29.4.1.57	protein.postranslational modification.kinase.receptor like cytoplasmatic kinase VII	gq03321_a15	(at1g66150 : 171.0) receptor-like transmembrane kinase I (TMK1)
29.4.1.57	protein.postranslational modification.kinase.receptor like cytoplasmatic kinase VII	gq04101_m23	(at5g01020 : 503.0) Protein kinase superfamily protein
29.5	protein.degradation	gq02016_e11	(at5g42620 : 677.0) metalloendopeptidases
29.5	protein.degradation	gq04002_o10	(at1g76140 : 504.0) Prolyl oligopeptidase family protein
29.5.3	protein.degradation.cysteine protease	gq03204_d23	(at1g50670 : 336.0) OTU-like cysteine protease family protein
29.5.4	protein.degradation.aspartate protease	ws00737_l12	(at2g03200 : 190.0) Eukaryotic aspartyl protease family protein
29.5.5	protein.degradation.serine protease	gq0174_f12	(at4g30610 : 495.0) Encodes a secreted glycosylated serine carboxypeptidase
29.5.5	protein.degradation.serine protease	gq03203_p08	(at4g30610 : 130.0) Encodes a secreted glycosylated serine carboxypeptidase
29.5.5	protein.degradation.serine protease	ws00751_a12	(at4g30610 : 256.0) Encodes a secreted glycosylated serine carboxypeptidase
29.5.5	protein.degradation.serine protease	gq02901_l03	(at3g27925 : 280.0) Encodes a DegP protease
29.5.7	protein.degradation.metalloprotease	gq03904_c21	(at5g53170 : 568.0) encodes an FtsH protease that is localized to the chloroplast and the mitochondrion
29.5.11.2	protein.degradation.ubiquitin.E1	gq04107_h03	(at2g30110 : 211.0) Encodes a ubiquitin-activating enzyme (E1)
29.5.11.4.2	protein.degradation.ubiquitin.E3.RING	gq0267_f02	(at3g43430 : 110.0) RING/U-box superfamily protein
29.5.11.4.2	protein.degradation.ubiquitin.E3.RING	gq0207_i07	(at1g79110 : 164.0) zinc ion binding
29.5.11.4.2	protein.degradation.ubiquitin.E3.RING	ws0072_m14	(at2g35910 : 100.0) RING/U-box superfamily protein
29.5.11.4.2	protein.degradation.ubiquitin.E3.RING	ws02610_g08	(at5g05280 : 135.0) RING/U-box superfamily protein
29.5.11.4.3.2	protein.degradation.ubiquitin.E3.SCF.FBOX	gq03803_l06	(at2g47900 : 462.0) Member of TLP family
29.5.11.4.3.2	protein.degradation.ubiquitin.E3.SCF.FBOX	gq03809_n09	(at1g09155 : 172.0) phloem protein 2-B15 (PP2-B15)
29.5.11.4.3.2	protein.degradation.ubiquitin.E3.SCF.FBOX	gq03212_n10	(at5g46170 : 330.0) F-box family protein
29.7	protein.glycosylation	gq03713_n16	(at1g05170 : 557.0) Galactosyltransferase family protein
29.8	protein.assembly and cofactor ligation	ws03228_j22	(p41647|ycf1_pinth : 303.0) Putative membrane protein ycf1 (ORF 1756)
30.2.2	signalling.receptor kinases.leucine rich repeat II	gq03321_a15	(at1g66150 : 171.0) receptor-like transmembrane kinase I (TMK1)
30.2.3	signalling.receptor kinases.leucine rich repeat III	gq02901_m09	(at1g48480 : 385.0) Arabidopsis thaliana receptor-like protein kinase (RKL1) gene
30.2.3	signalling.receptor kinases.leucine rich repeat III	gq03223_d08	(at3g24660 : 320.0) member of Receptor kinase-like protein family
30.2.8.1	signalling.receptor kinases.leucine rich repeat VIII.VIII-1	gq03321_a15	(at1g66150 : 171.0) receptor-like transmembrane kinase I (TMK1)
30.2.8.2	signalling.receptor kinases.leucine rich repeat VIII.VIII-2	gq0197_d09	(at1g56140 : 297.0) Leucine-rich repeat transmembrane protein kinase
30.2.8.2	signalling.receptor kinases.leucine rich repeat VIII.VIII-2	gq03321_a15	(at1g66150 : 171.0) receptor-like transmembrane kinase I (TMK1)
30.2.9	signalling.receptor kinases.leucine rich repeat IX	gq03321_a15	(at1g66150 : 171.0) receptor-like transmembrane kinase I (TMK1)
30.2.10	signalling.receptor kinases.leucine rich repeat X	gq03321_a15	(at1g66150 : 171.0) receptor-like transmembrane kinase I (TMK1)
30.2.11	signalling.receptor kinases.leucine rich repeat XI	gq03321_a15	(at1g66150 : 171.0) receptor-like transmembrane kinase I (TMK1)
30.2.12	signalling.receptor kinases.leucine rich repeat XII	gq03321_a15	(at1g66150 : 171.0) receptor-like transmembrane kinase I (TMK1)
30.2.12	signalling.receptor kinases.leucine rich repeat XII	gq03816_a17	(at3g47090 : 295.0) Leucine-rich repeat protein kinase family protein
30.2.17	signalling.receptor kinases.DUF 26	gq0197_d09	(at1g56140 : 297.0) Leucine-rich repeat transmembrane protein kinase
30.2.17	signalling.receptor kinases.DUF 26	gq03301_k20	(at4g23150 : 108.0) Encodes a cysteine-rich receptor-like protein kinase.
30.2.17	signalling.receptor kinases.DUF 26	gq03321_a15	(at1g66150 : 171.0) receptor-like transmembrane kinase I (TMK1)
30.2.17	signalling.receptor kinases.DUF 26	gq03307_l22	(at1g70520 : 167.0) Encodes a cysteine-rich receptor-like protein kinase.
30.2.17	signalling.receptor kinases.DUF 26	ws00744_g19	(at4g23140 : 135.0) Arabidopsis thaliana receptor-like protein kinase. Naming convention from Chen et al 2003 (PMID 14756307)
30.2.18	signalling.receptor kinases.extensin	gq03321_a15	(at1g66150 : 171.0) receptor-like transmembrane kinase I (TMK1)
30.2.18	signalling.receptor kinases.extensin	gq03239_c05	(at3g58690 : 498.0) Protein kinase superfamily protein
30.2.19	signalling.receptor kinases.legume-lectin	gq03321_a15	(at1g66150 : 171.0) receptor-like transmembrane kinase I (TMK1)
30.2.20	signalling.receptor kinases.wheat LRK10 like	gq03238_k24	(at1g66880 : 231.0) Protein kinase superfamily protein
30.2.20	signalling.receptor kinases.wheat LRK10 like	gq03512_n24	(at1g18390 : 374.0) Protein kinase superfamily protein
30.2.21	signalling.receptor kinases.lysine motif	gq03206_g15	(at2g33580 : 210.0) Protein kinase superfamily protein
30.2.22	signalling.receptor kinases.proline extensin like	gq03321_a15	(at1g66150 : 171.0) receptor-like transmembrane kinase I (TMK1)
30.2.24	signalling.receptor kinases.S-locus glycoprotein like	gq0197_d09	(at1g56140 : 297.0) Leucine-rich repeat transmembrane protein kinase
30.2.99	signalling.receptor kinases.misc	gq03321_a15	(at1g66150 : 171.0) receptor-like transmembrane kinase I (TMK1)
30.2.99	signalling.receptor kinases.misc	gq04002_f03	(at3g13540 : 114.0) Encodes a member of the MYB family of transcriptional regulators
30.3	signalling.calcium	gq03207_f23	(at3g10660 : 519.0) predicted to encode calcium-dependent protein kinase and is localized to the ER
30.3	signalling.calcium	gq03232_k16	(at3g07490 : 109.0) A member of ARF GAP domain (AGD), A thaliana has 15 members, grouped into four classes
30.3	signalling.calcium	gq03238_a08	(at4g34150 : 99.0) Calcium-dependent lipid-binding (CaLB domain) family protein
30.5	signalling.G-proteins	gq02828_f12	(at3g07890 : 355.0) Ypt/Rab-GAP domain of gyp1p superfamily protein
30.5	signalling.G-proteins	gq03118_l09	(at3g07880 : 196.0) SUPERCENTIPEDE1 (SCN1)
30.5	signalling.G-proteins	gq03224_a14	(at1g43890 : 295.0) ras-related small GTPase
30.5	signalling.G-proteins	gq03317_j03	(at3g15970 : 286.0) NUP50 (Nucleoporin 50 kDa) protein
30.11	signalling.light	gq03914_h04	(at3g22840 : 152.0) Encodes an early light-inducible protein
30.12	signalling.gravity	gq03006_j10	(at1g24120 : 536.0) encodes a DnaJ-like protein similar to ARG1 and ARL2 that are both involved in root and hypocotyl gravitropism response
31.1	cell.organisation	gq03803_l06	(at2g47900 : 462.0) Member of TLP family
31.1	cell.organisation	gq03809_n09	(at1g09155 : 172.0) phloem protein 2-B15 (PP2-B15)
31.1	cell.organisation	ws00755_p02	(at3g18780 : 209.0) Encodes an actin that is constitutively expressed in vegetative structures but not pollen
31.1	cell.organisation	gq0035_f19	(at3g23400 : 135.0) fibrillin 4 (FIB4)
31.1	cell.organisation	gq03111_d23	(at1g35720 : 335.0) Encodes a member of the annexin gene family, a diverse, multigene family of calcium-dependent, membrane-binding proteins
31.1	cell.organisation	gq03112_a15	(at5g27950 : 365.0) P-loop containing nucleoside triphosphate hydrolases superfamily protein
31.1	cell.organisation	gq03326_i17	(at2g46225 : 185.0) Encodes a subunit of the WAVE complex.
31.1.1.1.1	cell.organisation.cytoskeleton.actin.Actin	ws00755_p02	(at3g18780 : 209.0) Encodes an actin that is constitutively expressed in vegetative structures but not pollen
31.1.1.2	cell.organisation.cytoskeleton.mikrotubuli	ws0336_e11	(at5g23860 : 95.5) beta-tubulin, preferentially expressed in endodermal and phloem cells of primary roots and in the vascular tissues of leaves, stems, and flowers
31.2	cell.division	gq03325_c09	(at3g11520 : 310.0) Encodes a B-type mitotic cyclin
31.3	cell.cycle	gq03325_c09	(at3g11520 : 310.0) Encodes a B-type mitotic cyclin
31.3.1	cell.cycle.peptidylprolyl isomerase	gq02826_f22	(at2g36130 : 247.0) Cyclophilin-like peptidyl-prolyl cis-trans isomerase family protein
31.4	cell.vesicle transport	gq0162_l22	(at3g11820 : 292.0) Encodes a syntaxin localized at the plasma membrane
31.4	cell.vesicle transport	gq0208_h06	(at3g09740 : 316.0) syntaxin of plants 71 (SYP71)
33.1	development.storage proteins	gq02012_n20	(at4g37050 : 216.0) Patatin-related phospholipase A
33.99	development.unspecified	gq02810_a22	(at1g47530 : 261.0) MATE efflux family protein
33.99	development.unspecified	gq03308_j05	(at3g54320 : 256.0) WRINKLED1 encodes transcription factor of the AP2/ERWEBP class
33.99	development.unspecified	gq03321_a15	(at1g66150 : 171.0) receptor-like transmembrane kinase I (TMK1)
33.99	development.unspecified	gq03812_d11	(at3g54320 : 183.0) WRINKLED1 encodes transcription factor of the AP2/ERWEBP class
33.99	development.unspecified	gq03919_d04	(at3g03200 : 167.0) NAC domain containing protein 45 (NAC045)
33.99	development.unspecified	gq02803_j01	(at4g24220 : 425.0) encodes a novel protein containing mammalian death domain involved in programmed cell death
33.99	development.unspecified	gq03112_h13	(at4g29230 : 252.0) NAC domain containing protein 75 (NAC075)
33.99	development.unspecified	gq03206_p23	(at4g15920 : 211.0) Nodulin MtN3 family protein
33.99	development.unspecified	gq03304_i14	(at4g10850 : 120.0) Nodulin MtN3 family protein
33.99	development.unspecified	gq03715_c10	(at4g22530 : 200.0) S-adenosyl-L-methionine-dependent methyltransferases superfamily protein
33.99	development.unspecified	gq03811_a07	(at5g12330 : 84.0) A member of SHI gene family
33.99	development.unspecified	gq03812_n11	(at5g45275 : 181.0) Major facilitator superfamily protein
33.99	development.unspecified	gq04002_k24	(at4g30420 : 189.0) nodulin MtN21 /EamA-like transporter family protein
34.2	transport.sugars	gq03221_e08	(at1g54730 : 231.0) Major facilitator superfamily protein
34.3	transport.amino acids	gq03510_n15	(at4g21120 : 243.0) Encodes a member of the cationic amino acid transporter (CAT) subfamily of amino acid polyamine choline transporters
34.3	transport.amino acids	gq03712_f05	(at1g47670 : 363.0) Transmembrane amino acid transporter family protein
34.4	transport.nitrate	gq03112_c04	(at5g50200 : 97.1) Wound-responsive gene 3 (WR3). Encodes a high-affinity nitrate transporter
34.4	transport.nitrate	gq03201_a17	(at5g50200 : 159.0) Wound-responsive gene 3 (WR3). Encodes a high-affinity nitrate transporter
34.6	transport.sulphate	gq0024_a19	(at3g51895 : 268.0) Encodes a sulfate transporter
34.12	transport.metal	gq0131_o20	(at1g15960 : 577.0) member of Nramp2 family
34.12	transport.metal	gq0198_g11	(at1g55910 : 295.0) member of Putative zinc transporter ZIP2 - like family
34.15	transport.potassium	gq02829_e08	(at2g26650 : 610.0) Encodes AKT1, a member of the Shaker family inward rectifying potassium channel
34.15	transport.potassium	gq03117_l19	(q8vyx2|akt1_orysa : 275.0) Potassium channel AKT1 (OsAKT1)
34.15	transport.potassium	gq03508_a22	(at2g26650 : 300.0) Encodes AKT1, a member of the Shaker family
34.16	transport.ABC transporters and multidrug resistance systems	gq04013_p22	(at2g26910 : 637.0) pleiotropic drug resistance 4 (PDR4)
34.16	transport.ABC transporters and multidrug resistance systems	gq04102_b24	(at5g52860 : 169.0) ABC-2 type transporter family protein
34.16	transport.ABC transporters and multidrug resistance systems	ws00727_g19	(at2g13610 : 102.0) ABC-2 type transporter family protein
34.99	transport.misc	gq02810_a22	(at1g47530 : 261.0) MATE efflux family protein
34.99	transport.misc	gq0065_f18	(at1g29520 : 130.0) AWPM-19-like family protein
34.99	transport.misc	gq0171_g02	(at1g04560 : 150.0) AWPM-19-like family protein
34.99	transport.misc	gq02819_b15	(at5g46530 : 104.0) AWPM-19-like family protein
35.1	not assigned.no ontology	gq01312_a04	(at2g20562 : 96.7) unknown protein
35.1	not assigned.no ontology	gq02014_k10	(at4g33180 : 236.0) alpha/beta-Hydrolases superfamily protein
35.1	not assigned.no ontology	gq0205_p09	(at5g06570 : 219.0) alpha/beta-Hydrolases superfamily protein
35.1	not assigned.no ontology	gq02818_b15	(at3g60070 : 290.0) Major facilitator superfamily protein
35.1	not assigned.no ontology	gq02902_p24	(at4g22360 : 204.0) SWIB complex BAF60b domain-containing protein
35.1	not assigned.no ontology	gq02905_n15	(at4g28940 : 151.0) Phosphorylase superfamily protein
35.1	not assigned.no ontology	gq02907_d24	(at1g63050 : 350.0) MBOAT (membrane bound O-acyl transferase) family protein
35.1	not assigned.no ontology	gq03107_n12	(at1g33290 : 129.0) P-loop containing nucleoside triphosphate hydrolases superfamily protein
35.1	not assigned.no ontology	gq03206_n13	(at5g14030 : 188.0) translocon-associated protein beta (TRAPB) family protein
35.1	not assigned.no ontology	gq03208_f19	(at2g46750 : 335.0) D-arabinono-1,4-lactone oxidase family protein
35.1	not assigned.no ontology	gq03215_m16	(at5g44550 : 100.0) Uncharacterised protein family (UPF0497)
35.1	not assigned.no ontology	gq03216_l22	(at1g17200 : 150.0) Uncharacterised protein family (UPF0497)
35.1	not assigned.no ontology	gq03226_m21	(at3g62860 : 208.0) alpha/beta-Hydrolases superfamily protein
35.1	not assigned.no ontology	gq03230_e12	(at4g02860 : 189.0) Phenazine biosynthesis PhzC/PhzF protein
35.1	not assigned.no ontology	gq03302_c20	(at5g53390 : 134.0) O-acyltransferase (WSD1-like) family protein
35.1	not assigned.no ontology	gq03302_n04	(at5g56170 : 84.7) LORELEI-LIKE-GPI-ANCHORED PROTEIN 1 (LLG1)
35.1	not assigned.no ontology	gq03308_o19	(at2g18360 : 326.0) alpha/beta-Hydrolases superfamily protein
35.1	not assigned.no ontology	gq03404_e07	(at5g64440 : 144.0) AtFAAH (fatty acid amide hydrolase) modulates endogenous NAEs (N-Acylethanolamines) levels
35.1	not assigned.no ontology	gq03614_a18	(at1g68260 : 199.0) Thioesterase superfamily protein
35.1	not assigned.no ontology	gq03708_d02	(at5g66330 : 231.0) Leucine-rich repeat (LRR) family protein
35.1	not assigned.no ontology	gq03715_a18	(at5g53390 : 287.0) O-acyltransferase (WSD1-like) family protein
35.1	not assigned.no ontology	gq03809_p24	(at3g10210 : 244.0) SEC14 cytosolic factor family protein / phosphoglyceride transfer family protein
35.1	not assigned.no ontology	gq03817_c07	(at5g53390 : 222.0) O-acyltransferase (WSD1-like) family protein
35.1	not assigned.no ontology	gq04006_n08	(at1g49030 : 85.1) PLAC8 family protein
35.1	not assigned.no ontology	gq04007_l06	(at5g53390 : 196.0) O-acyltransferase (WSD1-like) family protein
35.1	not assigned.no ontology	gq04009_i23	(at5g08060 : 88.2) unknown protein
35.1	not assigned.no ontology	gq04105_h17	(at4g16442 : 126.0) Uncharacterised protein family (UPF0497)
35.1.3	not assigned.no ontology.armadillo/beta-catenin repeat family protein	gq0176_o11	(at5g50900 : 160.0) ARM repeat superfamily protein
35.1.3	not assigned.no ontology.armadillo/beta-catenin repeat family protein	gq03107_f20	(at4g12710 : 297.0) ARM repeat superfamily protein
35.1.3	not assigned.no ontology.armadillo/beta-catenin repeat family protein	ws03225_n10	(at1g08315 : 164.0) ARM repeat superfamily protein
35.1.5	not assigned.no ontology.pentatricopeptide (PPR) repeat-containing protein	gq03208_n06	(at1g12250 : 355.0) Pentapeptide repeat-containing protein
35.1.19	not assigned.no ontology.C2 domain-containing protein	gq03217_p17	(at1g20080 : 394.0) SYTB
35.1.26	not assigned.no ontology.DC1 domain containing protein	gq0033_b24	(at1g20990 : 209.0) Cysteine/Histidine-rich C1 domain family protein
35.1.41	not assigned.no ontology.hydroxyproline rich proteins	gq03505_c03	(at2g39050 : 169.0) hydroxyproline-rich glycoprotein family protein
35.2	not assigned.unknown	gq0011_b14	no hits & (original description: clone=GQ0011_B14 cluster=GQ0011_B14 status=complete gb=BT100336 date=2009-03-31)
35.2	not assigned.unknown	gq0013_b06	no hits & (original description: clone=GQ0013_B06 cluster=GQ0013_B06 status=complete gb=BT100386 date=2009-03-31)
35.2	not assigned.unknown	gq0013_f22	no hits & (original description: clone=GQ0013_F22 cluster=GQ0013_F22 status=complete gb=BT100398 date=2009-11-25)
35.2	not assigned.unknown	gq0014_n19	no hits & (original description: clone=GQ0014_N19 cluster=GQ0014_N19 status=complete gb=BT100452 date=2009-03-31)
35.2	not assigned.unknown	gq0032_o07	no hits & (original description: clone=GQ0032_O07 cluster=GQ0032_O07 status=complete gb=BT100621 date=2009-03-31)
35.2	not assigned.unknown	gq0035_j03	no hits & (original description: clone=GQ0035_J03 cluster=GQ0035_J03 status=3 date=2009-03-31)
35.2	not assigned.unknown	gq00411_n04	(at5g06970 : 277.0) CONTAINS InterPro DOMAIN/s: Munc13 homology 1 (InterPro:IPR014770)
35.2	not assigned.unknown	gq0044_p08	no hits & (original description: clone=GQ0044_P08 cluster=GQ0044_P08 status=complete gb=BT100800 date=2009-03-31)
35.2	not assigned.unknown	gq01301_e17	no hits & (original description: clone=GQ01301_E17 cluster=GQ01301_E17 status=complete gb=BT101294 date=2009-03-31)
35.2	not assigned.unknown	gq01301_j15	no hits & (original description: clone=GQ01301_J15 cluster=GQ01301_J15 status=3 date=2009-11-25)
35.2	not assigned.unknown	gq01306_p15	no hits & (original description: clone=GQ01306_P15 cluster=GQ01306_P15 status=complete gb=BT101543 date=2009-03-31)
35.2	not assigned.unknown	gq01309_h19	no hits & (original description: clone=GQ01309_H19 cluster=GQ01309_H19 status=complete gb=BT101637 date=2009-03-31)
35.2	not assigned.unknown	gq0131_n21	no hits & (original description: clone=GQ0131_N21 cluster=GQ0131_N21 status=complete gb=BT101856 date=2009-03-31)
35.2	not assigned.unknown	gq01311_i04	no hits & (original description: clone=GQ01311_I04 cluster=GQ01311_I04 status=complete gb=BT101720 date=2009-11-25)
35.2	not assigned.unknown	gq01311_n21	no hits & (original description: clone=GQ01311_N21 cluster=GQ01311_N21 status=complete gb=BT101737 date=2009-03-31)
35.2	not assigned.unknown	gq0134_k13	(at1g61600 : 184.0) Protein of unknown function (DUF1262)
35.2	not assigned.unknown	gq0162_p18	no hits & (original description: clone=GQ0162_P18 cluster=GQ0162_P18 status=complete gb=BT102015 date=2009-03-31)
35.2	not assigned.unknown	gq0163_a18	no hits & (original description: clone=GQ0163_A18 cluster=GQ0163_A18 status=complete gb=BT102017 date=2009-03-31)
35.2	not assigned.unknown	gq0163_f22	no hits & (original description: clone=GQ0163_F22 cluster=GQ0163_F22 status=complete gb=BT102022 date=2009-03-31)
35.2	not assigned.unknown	gq0167_l07	no hits & (original description: clone=GQ0167_L07 cluster=GQ0167_L07 status=complete gb=BT102163 date=2009-03-31)
35.2	not assigned.unknown	gq0176_c09	no hits & (original description: clone=GQ0176_C09 cluster=GQ0176_C09 status=3 date=2009-03-31)
35.2	not assigned.unknown	gq0195_o07	(at3g19120 : 228.0) PIF / Ping-Pong family of plant transposases
35.2	not assigned.unknown	gq0195_o15	no hits & (original description: clone=GQ0195_O15 cluster=GQ0195_O15 status=complete gb=BT102522 date=2009-03-31)
35.2	not assigned.unknown	gq02010_c23	no hits & (original description: clone=GQ02010_C23 cluster=GQ02010_C23 status=3 date=2009-11-25)
35.2	not assigned.unknown	gq02011_c07	(at3g03280 : 80.9) unknown protein
35.2	not assigned.unknown	gq02011_g16	no hits & (original description: clone=GQ02011_G16 cluster=GQ02011_G16 status=3 date=2009-03-31)
35.2	not assigned.unknown	gq0202_k15	(original description: clone=GQ0202_K15 cluster=GQ0202_K15 status=53 date=2009-03-31)
35.2	not assigned.unknown	gq0203_h10	no hits & (original description: clone=GQ0203_H10 cluster=GQ0203_H10 status=complete gb=BT102932 date=2009-03-31)
35.2	not assigned.unknown	gq0205_i22	no hits & (original description: clone=GQ0205_I22 cluster=GQ0205_I22 status=complete gb=BT103044 date=2009-03-31)
35.2	not assigned.unknown	gq0206_l09	no hits & (original description: clone=GQ0206_L09 cluster=GQ0206_L09 status=complete gb=BT103105 date=2009-03-31)
35.2	not assigned.unknown	gq0207_n08	no hits & (original description: clone=GQ0207_N08 cluster=GQ0207_N08 status=complete gb=BT103180 date=2009-03-31)
35.2	not assigned.unknown	gq0209_b16	no hits & (original description: clone=GQ0209_B16 cluster=GQ0209_B16 status=3 date=2009-03-31)
35.2	not assigned.unknown	gq0224_p24	no hits & (original description: clone=GQ0224_P24 cluster=GQ0224_P24 status=complete gb=BT103304 date=2009-03-31)
35.2	not assigned.unknown	gq0256_e22	no hits & (original description: clone=GQ0256_E22 cluster=GQ0256_E22 status=complete gb=BT103529 date=2009-03-31)
35.2	not assigned.unknown	gq0258_a23	no hits & (original description: clone=GQ0258_A23 cluster=GQ0258_A23 status=complete gb=BT103586 date=2009-03-31)
35.2	not assigned.unknown	gq0258_k20	no hits & (original description: clone=GQ0258_K20 cluster=GQ0258_K20 status=complete gb=BT103603 date=2009-03-31)
35.2	not assigned.unknown	gq0267_h08	no hits & (original description: clone=GQ0267_H08 cluster=GQ0267_H08 status=complete gb=BT103649 date=2009-03-31)
35.2	not assigned.unknown	gq02805_b15	no hits & (original description: clone=GQ02805_B15 cluster=GQ02805_B15 status=complete gb=BT103999 date=2009-03-31)
35.2	not assigned.unknown	gq02809_m24	(at1g59520 : 268.0) Encodes CW7.
35.2	not assigned.unknown	gq02810_a03	(at1g71940 : 348.0) SNARE associated Golgi protein family
35.2	not assigned.unknown	gq02812_b08	no hits & (original description: clone=GQ02812_B08 cluster=GQ02812_B08 status=complete gb=BT104578 date=2009-03-31)
35.2	not assigned.unknown	gq02813_b22	(at1g16290 : 183.0) FUNCTIONS IN: molecular_function unknown
35.2	not assigned.unknown	gq02817_i11	no hits & (original description: clone=GQ02817_I11 cluster=GQ02817_I11 status=complete gb=BT104997 date=2009-03-31)
35.2	not assigned.unknown	gq02818_a23	no hits & (original description: clone=GQ02818_A23 cluster=GQ02818_A23 status=complete gb=BT105049 date=2009-03-31)
35.2	not assigned.unknown	gq02818_f23	no hits & (original description: clone=GQ02818_F23 cluster=GQ02818_F23 status=complete gb=BT105088 date=2009-03-31)
35.2	not assigned.unknown	gq02820_g10	no hits & (original description: clone=GQ02820_G10 cluster=GQ02820_G10 status=complete gb=BT105270 date=2009-03-31)
35.2	not assigned.unknown	gq02820_h24	no hits & (original description: clone=GQ02820_H24 cluster=GQ02820_H24 status=complete gb=BT105282 date=2009-03-31)
35.2	not assigned.unknown	gq02821_g05	(at5g28150 : 171.0) Plant protein of unknown function (DUF868)
35.2	not assigned.unknown	gq02827_c02	no hits & (original description: clone=GQ02827_C02 cluster=GQ02827_C02 status=complete gb=BT105724 date=2009-03-31)
35.2	not assigned.unknown	gq02901_a10	no hits & (original description: clone=GQ02901_A10 cluster=GQ02901_A10 status=complete gb=BT105993 date=2009-03-31)
35.2	not assigned.unknown	gq02901_m23	no hits & (original description: clone=GQ02901_M23 cluster=GQ02901_M23 status=complete gb=BT106037 date=2009-03-31)
35.2	not assigned.unknown	gq02904_k03	(at1g56580 : 96.3) Encodes SMALLER WITH VARIABLE BRANCHES (SVB), a protein with a conserved domain of unknown function (DUF538)
35.2	not assigned.unknown	gq03001_b09	no hits & (original description: clone=GQ03001_B09 cluster=GQ03001_B09 status=complete gb=BT106410 date=2009-03-31)
35.2	not assigned.unknown	gq03001_m12	no hits & (original description: clone=GQ03001_M12 cluster=GQ03001_M12 status=complete gb=BT106438 date=2009-11-25)
35.2	not assigned.unknown	gq03002_f02	(at5g64090 : 308.0) FUNCTIONS IN: molecular_function unknown
35.2	not assigned.unknown	gq03012_g23	no hits & (original description: clone=GQ03012_G23 cluster=GQ03012_G23 status=complete gb=BT106861 date=2009-03-31)
35.2	not assigned.unknown	gq03013_d24	(at3g10320 : 360.0) Glycosyltransferase family 61 protein
35.2	not assigned.unknown	gq03102_e21	no hits & (original description: clone=GQ03102_E21 cluster=GQ03102_E21 status=complete gb=BT107064 date=2009-03-31)
35.2	not assigned.unknown	gq03108_k22	(at1g69980 : 120.0) unknown protein
35.2	not assigned.unknown	gq03109_j05	(at5g12960 : 104.0) FUNCTIONS IN: catalytic activity
35.2	not assigned.unknown	gq03109_l13	no hits & (original description: clone=GQ03109_L13 cluster=GQ03109_L13 status=complete gb=BT107586 date=2009-03-31)
35.2	not assigned.unknown	gq03110_d01	no hits & (original description: clone=GQ03110_D01 cluster=GQ03110_D01 status=complete gb=BT107610 date=2009-03-31)
35.2	not assigned.unknown	gq03112_f13	(at3g03280 : 97.8) unknown protein
35.2	not assigned.unknown	gq03118_g05	(at1g27330 : 108.0) Ribosome associated membrane protein RAMP4
35.2	not assigned.unknown	gq03118_o23	no hits & (original description: clone=GQ03118_O23 cluster=GQ03118_O23 status=complete gb=BT108250 date=2009-09-15)
35.2	not assigned.unknown	gq03121_a11	no hits & (original description: clone=GQ03121_A11 cluster=GQ03121_A11 status=complete gb=BT108377 date=2009-03-31)
35.2	not assigned.unknown	gq03123_g17	(at4g39840 : 176.0) unknown protein
35.2	not assigned.unknown	gq03125_k05	no hits & (original description: clone=GQ03125_K05 cluster=GQ03125_K05 status=complete gb=BT108705 date=2009-03-31)
35.2	not assigned.unknown	gq03201_o01	no hits & (original description: clone=GQ03201_O01 cluster=GQ03201_O01 status=complete gb=BT108858 date=2009-11-25)
35.2	not assigned.unknown	gq03203_i10	no hits & (original description: clone=GQ03203_I10 cluster=GQ03203_I10 status=complete gb=BT109000 date=2009-03-31)
35.2	not assigned.unknown	gq03203_o13	no hits & (original description: clone=GQ03203_O13 cluster=GQ03203_O13 status=complete gb=BT109031 date=2009-03-31)
35.2	not assigned.unknown	gq03205_j13	no hits & (original description: clone=GQ03205_J13 cluster=GQ03205_J13 status=complete gb=BT109182 date=2009-03-31)
35.2	not assigned.unknown	gq03206_k20	no hits & (original description: clone=GQ03206_K20 cluster=GQ03206_K20 status=complete gb=BT109278 date=2009-03-31)
35.2	not assigned.unknown	gq03208_o15	(at5g58220 : 292.0) Encodes a transthyretin-like S-allantoin synthase protein
35.2	not assigned.unknown	gq03209_j22	no hits & (original description: clone=GQ03209_J22 cluster=GQ03209_J22 status=complete gb=BT109532 date=2009-03-31)
35.2	not assigned.unknown	gq03209_o18	no hits & (original description: clone=GQ03209_O18 cluster=GQ03209_O18 status=complete gb=BT109554 date=2009-07-14)
35.2	not assigned.unknown	gq03211_g13	(at4g20050 : 381.0) Encodes a polygalacturonase that plays a direct role in degrading the pollen mother cell wall during microspore development.
35.2	not assigned.unknown	gq03211_i21	(at5g20270 : 148.0) heptahelical transmembrane protein homologous to human adiponectin receptors and progestin receptors
35.2	not assigned.unknown	gq03223_i01	no hits & (original description: clone=GQ03223_I01 cluster=GQ03223_I01 status=complete gb=BT110561 date=2009-03-31)
35.2	not assigned.unknown	gq03225_d09	no hits & (original description: clone=GQ03225_D09 cluster=GQ03225_D09 status=complete gb=BT110657 date=2009-06-06)
35.2	not assigned.unknown	gq03227_i23	(at4g24130 : 145.0) Protein of unknown function, DUF538
35.2	not assigned.unknown	gq03229_k09	no hits & (original description: clone=GQ03229_K09 cluster=GQ03229_K09 status=complete gb=BT110905 date=2009-03-31)
35.2	not assigned.unknown	gq03230_l03	no hits & (original description: clone=GQ03230_L03 cluster=GQ03230_L03 status=complete gb=BT110977 date=2009-03-31)
35.2	not assigned.unknown	gq03232_i11	no hits & (original description: clone=GQ03232_I11 cluster=GQ03232_I11 status=complete gb=BT111090 date=2009-03-31)
35.2	not assigned.unknown	gq03232_l18	no hits & (original description: clone=GQ03232_L18 cluster=GQ03232_L18 status=complete gb=BT111105 date=2009-03-31)
35.2	not assigned.unknown	gq03232_o21	(original description: clone=GQ03232_O21 cluster=GQ03232_O21 status=complete gb=BT111123 date=2009-03-31)
35.2	not assigned.unknown	gq03233_k14	no hits & (original description: clone=GQ03233_K14 cluster=GQ03233_K14 status=complete gb=BT111162 date=2009-03-31)
35.2	not assigned.unknown	gq03236_d02	no hits & (original description: clone=GQ03236_D02 cluster=GQ03236_D02 status=complete gb=BT111336 date=2009-03-31)
35.2	not assigned.unknown	gq03236_k14	no hits & (original description: clone=GQ03236_K14 cluster=GQ03236_K14 status=complete gb=BT111374 date=2009-03-31)
35.2	not assigned.unknown	gq03237_n19	no hits & (original description: clone=GQ03237_N19 cluster=GQ03237_N19 status=complete gb=BT111450 date=2009-03-31)
35.2	not assigned.unknown	gq03238_p10	(at2g43945 : 323.0) unknown protein
35.2	not assigned.unknown	gq03302_d17	no hits & (original description: clone=GQ03302_D17 cluster=GQ03302_D17 status=complete gb=BT111687 date=2009-03-31)
35.2	not assigned.unknown	gq03302_o21	(at1g56580 : 98.2) Encodes SMALLER WITH VARIABLE BRANCHES (SVB)
35.2	not assigned.unknown	gq03307_l24	no hits & (original description: clone=GQ03307_L24 cluster=GQ03307_L24 status=complete gb=BT111928 date=2009-03-31)
35.2	not assigned.unknown	gq03309_b19	no hits & (original description: clone=GQ03309_B19 cluster=GQ03309_B19 status=complete gb=BT112039 date=2009-03-31)
35.2	not assigned.unknown	gq03310_i24	no hits & (original description: clone=GQ03310_I24 cluster=GQ03310_I24 status=complete gb=BT112134 date=2009-03-31)
35.2	not assigned.unknown	gq03314_c24	no hits & (original description: clone=GQ03314_C24 cluster=GQ03314_C24 status=complete gb=BT112384 date=2009-03-31)
35.2	not assigned.unknown	gq03315_f24	no hits & (original description: clone=GQ03315_F24 cluster=GQ03315_F24 status=complete gb=BT112445 date=2009-03-31)
35.2	not assigned.unknown	gq03319_a11	(original description: clone=GQ03319_A11 cluster=GQ03319_A11 status=complete gb=BT112652 date=2009-03-31)
35.2	not assigned.unknown	gq03320_h01	no hits & (original description: clone=GQ03320_H01 cluster=GQ03320_H01 status=complete gb=BT112753 date=2009-11-25)
35.2	not assigned.unknown	gq03321_d21	no hits & (original description: clone=GQ03321_D21 cluster=GQ03321_D21 status=complete gb=BT112811 date=2009-03-31)
35.2	not assigned.unknown	gq03321_i07	no hits & (original description: clone=GQ03321_I07 cluster=GQ03321_I07 status=complete gb=BT112831 date=2009-03-31)
35.2	not assigned.unknown	gq03322_b14	(at1g14590 : 306.0) Nucleotide-diphospho-sugar transferase family protein
35.2	not assigned.unknown	gq03322_e04	no hits & (original description: clone=GQ03322_E04 cluster=GQ03322_E04 status=complete gb=BT112884 date=2009-03-31)
35.2	not assigned.unknown	gq03322_f14	(at3g07565 : 191.0) Protein of unknown function (DUF3755)
35.2	not assigned.unknown	gq03324_l04	(at4g30620 : 207.0) Uncharacterised BCR, YbaB family COG0718
35.2	not assigned.unknown	gq03325_b05	no hits & (original description: clone=GQ03325_B05 cluster=GQ03325_B05 status=complete gb=BT113056 date=2009-06-06)
35.2	not assigned.unknown	gq03325_e24	(at3g07510 : 168.0) unknown protein
35.2	not assigned.unknown	gq03325_l19	no hits & (original description: clone=GQ03325_L19 cluster=GQ03325_L19 status=complete gb=BT113105 date=2009-03-31)
35.2	not assigned.unknown	gq03408_o01	no hits & (original description: clone=GQ03408_O01 cluster=GQ03408_O01 status=complete gb=BT113448 date=2009-11-25)
35.2	not assigned.unknown	gq03409_l11	no hits & (original description: clone=GQ03409_L11 cluster=GQ03409_L11 status=complete gb=BT113468 date=2009-06-06)
35.2	not assigned.unknown	gq03411_m17	no hits & (original description: clone=GQ03411_M17 cluster=GQ03411_M17 status=complete gb=BT113511 date=2009-03-31)
35.2	not assigned.unknown	gq03417_l01	(at3g03890 : 355.0) FMN binding
35.2	not assigned.unknown	gq03418_h01	no hits & (original description: clone=GQ03418_H01 cluster=GQ03418_H01 status=complete gb=BT113720 date=2009-03-31)
35.2	not assigned.unknown	gq03503_f16	(at5g17670 : 238.0) alpha/beta-Hydrolases superfamily protein
35.2	not assigned.unknown	gq03506_n17	(at2g32650 : 150.0) RmlC-like cupins superfamily protein
35.2	not assigned.unknown	gq03507_m05	(at3g02645 : 152.0) Plant protein of unknown function (DUF247)
35.2	not assigned.unknown	gq03511_h03	no hits & (original description: clone=GQ03511_H03 cluster=GQ03511_H03 status=complete gb=BT114257 date=2009-03-31)
35.2	not assigned.unknown	gq03514_p07	no hits & (original description: clone=GQ03514_P07 cluster=GQ03514_P07 status=complete gb=BT114463 date=2009-11-25)
35.2	not assigned.unknown	gq03515_a04	no hits & (original description: clone=GQ03515_A04 cluster=GQ03515_A04 status=complete gb=BT114467 date=2009-03-31)
35.2	not assigned.unknown	gq03601_e22	no hits & (original description: clone=GQ03601_E22 cluster=GQ03601_E22 status=complete gb=BT114744 date=2009-11-25)
35.2	not assigned.unknown	gq03603_g11	no hits & (original description: clone=GQ03603_G11 cluster=GQ03603_G11 status=complete gb=BT114838 date=2009-03-31)
35.2	not assigned.unknown	gq03604_p16	(at3g07350 : 122.0) Protein of unknown function (DUF506)
35.2	not assigned.unknown	gq03606_h19	no hits & (original description: clone=GQ03606_H19 cluster=GQ03606_H19 status=complete gb=BT114980 date=2009-03-31)
35.2	not assigned.unknown	gq03607_f23	no hits & (original description: clone=GQ03607_F23 cluster=GQ03607_F23 status=complete gb=BT115017 date=2009-03-31)
35.2	not assigned.unknown	gq03608_k03	(original description: clone=GQ03608_K03 cluster=GQ03608_K03 status=complete gb=BT115076 date=2009-03-31)
35.2	not assigned.unknown	gq03613_m12	no hits & (original description: clone=GQ03613_M12 cluster=GQ03613_M12 status=complete gb=BT115301 date=2009-03-31)
35.2	not assigned.unknown	gq03702_e14	no hits & (original description: clone=GQ03702_E14 cluster=GQ03702_E14 status=complete gb=BT115595 date=2009-03-31)
35.2	not assigned.unknown	gq03706_f07	no hits & (original description: clone=GQ03706_F07 cluster=GQ03706_F07 status=complete gb=BT115795 date=2009-11-25)
35.2	not assigned.unknown	gq03706_g10	(at3g19970 : 275.0) alpha/beta-Hydrolases superfamily protein
35.2	not assigned.unknown	gq03706_k04	(at3g48980 : 521.0) CONTAINS InterPro DOMAIN/s: Lipopolysaccharide-modifying protein (InterPro:IPR006598)
35.2	not assigned.unknown	gq03713_g19	no hits & (original description: clone=GQ03713_G19 cluster=GQ03713_G19 status=complete gb=BT116195 date=2009-03-31)
35.2	not assigned.unknown	gq03716_l01	no hits & (original description: clone=GQ03716_L01 cluster=GQ03716_L01 status=complete gb=BT116335 date=2009-06-06)
35.2	not assigned.unknown	gq03716_p01	(at3g05390 : 320.0) FUNCTIONS IN: molecular_function unknown
35.2	not assigned.unknown	gq03719_c14	(at5g15580 : 127.0) Encodes LONGIFOLIA1 (LNG1). Regulates leaf morphology by promoting cell expansion in the leaf-length direction
35.2	not assigned.unknown	gq03719_j12	(at1g12400 : 95.5) Nucleotide excision repair, TFIIH, subunit TTDA
35.2	not assigned.unknown	gq03801_m13	(at2g16760 : 268.0) Calcium-dependent phosphotriesterase superfamily protein
35.2	not assigned.unknown	gq03801_p17	(at3g53400 : 125.0) BEST Arabidopsis thaliana protein match is: conserved peptide upstream open reading frame 47 (TAIR:AT5G03190.1)
35.2	not assigned.unknown	gq03803_l14	no hits & (original description: clone=GQ03803_L14 cluster=GQ03803_L14 status=complete gb=BT116639 date=2009-11-25)
35.2	not assigned.unknown	gq03806_l21	no hits & (original description: clone=GQ03806_L21 cluster=GQ03806_L21 status=complete gb=BT116788 date=2009-11-25)
35.2	not assigned.unknown	gq03807_b11	no hits & (original description: clone=GQ03807_B11 cluster=GQ03807_B11 status=complete gb=BT116807 date=2009-03-31)
35.2	not assigned.unknown	gq03807_e22	no hits & (original description: clone=GQ03807_E22 cluster=GQ03807_E22 status=complete gb=BT116817 date=2009-09-15)
35.2	not assigned.unknown	gq03811_c09	no hits & (original description: clone=GQ03811_C09 cluster=GQ03811_C09 status=complete gb=BT117018 date=2009-03-31)
35.2	not assigned.unknown	gq03811_c17	no hits & (original description: clone=GQ03811_C17 cluster=GQ03811_C17 status=complete gb=BT117020 date=2009-03-31)
35.2	not assigned.unknown	gq03811_n08	no hits & (original description: clone=GQ03811_N08 cluster=GQ03811_N08 status=complete gb=BT117050 date=2009-03-31)
35.2	not assigned.unknown	gq03812_c09	(at5g04000 : 102.0) unknown protein
35.2	not assigned.unknown	gq03813_m09	no hits & (original description: clone=GQ03813_M09 cluster=GQ03813_M09 status=complete gb=BT117147 date=2009-03-31)
35.2	not assigned.unknown	gq03814_j08	no hits & (original description: clone=GQ03814_J08 cluster=GQ03814_J08 status=complete gb=BT117180 date=2009-03-31)
35.2	not assigned.unknown	gq03815_e15	(at1g52155 : 97.8) unknown protein
35.2	not assigned.unknown	gq03815_m16	no hits & (original description: clone=GQ03815_M16 cluster=GQ03815_M16 status=complete gb=BT117245 date=2009-03-31)
35.2	not assigned.unknown	gq03818_c02	no hits & (original description: clone=GQ03818_C02 cluster=GQ03818_C02 status=complete gb=BT117376 date=2009-03-31)
35.2	not assigned.unknown	gq03819_d04	no hits & (original description: clone=GQ03819_D04 cluster=GQ03819_D04 status=complete gb=BT117420 date=2009-03-31)
35.2	not assigned.unknown	gq03901_c18	no hits & (original description: clone=GQ03901_C18 cluster=GQ03901_C18 status=complete gb=BT117470 date=2009-03-31)
35.2	not assigned.unknown	gq03901_j22	no hits & (original description: clone=GQ03901_J22 cluster=GQ03901_J22 status=complete gb=BT117492 date=2009-03-31)
35.2	not assigned.unknown	gq03913_a14	no hits & (original description: clone=GQ03913_A14 cluster=GQ03913_A14 status=complete gb=BT117810 date=2009-03-31)
35.2	not assigned.unknown	gq03916_a16	no hits & (original description: clone=GQ03916_A16 cluster=GQ03916_A16 status=complete gb=BT117896 date=2009-03-31)
35.2	not assigned.unknown	gq04001_f20	no hits & (original description: clone=GQ04001_F20 cluster=GQ04001_F20 status=complete gb=BT118027 date=2009-03-31)
35.2	not assigned.unknown	gq04001_i15	(at1g80190 : 152.0) Similar to the PSF1 component of GINS complex
35.2	not assigned.unknown	gq04003_b02	no hits & (original description: clone=GQ04003_B02 cluster=GQ04003_B02 status=5 date=2009-03-31)
35.2	not assigned.unknown	gq04003_p15	no hits & (original description: clone=GQ04003_P15 cluster=GQ04003_P15 status=complete gb=BT118239 date=2009-03-31)
35.2	not assigned.unknown	gq04006_b05	no hits & (original description: clone=GQ04006_B05 cluster=GQ04006_B05 status=complete gb=BT118408 date=2009-11-25)
35.2	not assigned.unknown	gq04006_h07	no hits & (original description: clone=GQ04006_H07 cluster=GQ04006_H07 status=complete gb=BT118443 date=2009-03-31)
35.2	not assigned.unknown	gq04007_h16	no hits & (original description: clone=GQ04007_H16 cluster=GQ04007_H16 status=complete gb=BT118536 date=2009-03-31)
35.2	not assigned.unknown	gq04008_o11	no hits & (original description: clone=GQ04008_O11 cluster=GQ04008_O11 status=complete gb=BT118674 date=2009-03-31)
35.2	not assigned.unknown	gq04011_p22	no hits & (original description: clone=GQ04011_P22 cluster=GQ04011_P22 status=complete gb=BT118929 date=2009-03-31)
35.2	not assigned.unknown	gq04101_c11	no hits & (original description: clone=GQ04101_C11 cluster=GQ04101_C11 status=complete gb=BT119078 date=2009-03-31)
35.2	not assigned.unknown	gq04106_p03	no hits & (original description: clone=GQ04106_P03 cluster=GQ04106_P03 status=complete gb=BT119544 date=2009-03-31)
35.2	not assigned.unknown	gq04108_p06	no hits & (original description: clone=GQ04108_P06 cluster=GQ04108_P06 status=complete gb=BT119700 date=2009-03-31)
35.2	not assigned.unknown	gq04111_k19	no hits & (original description: clone=GQ04111_K19 cluster=GQ04111_K19 status=complete gb=BT119881 date=2009-09-15)
35.2	not assigned.unknown	gq04111_m05	no hits & (original description: clone=GQ04111_M05 cluster=GQ04111_M05 status=complete gb=BT119885 date=2009-03-31)
35.2	not assigned.unknown	ws0014_m14	no hits & (original description: clone=WS0014_M14 cluster=WS0014_M14 status=3 date=2009-03-31)
35.2	not assigned.unknown	ws0019_f22	no hits & (original description: clone=WS0019_F22 cluster=WS0019_F22 status=complete date=2009-03-31)
35.2	not assigned.unknown	ws0022_m04	no hits & (original description: clone=WS0022_M04 cluster=WS0022_M04 status=3 date=2009-03-31)
35.2	not assigned.unknown	ws0053_d17	no hits & (original description: clone=WS0053_D17 cluster=WS0053_D17 status=3 date=2009-03-31)
35.2	not assigned.unknown	ws0057_p13	(at5g01750 : 106.0) Protein of unknown function (DUF567)
35.2	not assigned.unknown	ws0058_h04	no hits & (original description: clone=WS0058_H04 cluster=WS0058_H04 status=complete date=2009-03-31)
35.2	not assigned.unknown	ws00712_b07	no hits & (original description: clone=WS00712_B07 cluster=WS00712_B07 status=complete date=2009-03-31)
35.2	not assigned.unknown	ws00716_d14	no hits & (original description: clone=WS00716_D14 cluster=WS00716_D14 status=3 date=2009-03-31)
35.2	not assigned.unknown	ws0072_n19	no hits & (original description: clone=WS0072_N19 cluster=WS0072_N19 status=complete date=2009-03-31)
35.2	not assigned.unknown	ws00724_n16	(at1g47980 : 282.0) unknown protein
35.2	not assigned.unknown	ws00725_l19	no hits & (original description: clone=WS00725_L19 cluster=WS00725_L19 status=complete date=2009-03-31)
35.2	not assigned.unknown	ws00730_d17	(at4g03600 : 103.0) unknown protein
35.2	not assigned.unknown	ws00732_h20	no hits & (original description: clone=WS00732_H20 cluster=WS00732_H20 status=complete date=2009-03-31)
35.2	not assigned.unknown	ws00735_n03	no hits & (original description: clone=WS00735_N03 cluster=WS00735_N03 status=3 date=2009-03-31)
35.2	not assigned.unknown	ws00736_d18	no hits & (original description: clone=WS00736_D18 cluster=WS00736_D18 status=complete date=2009-03-31)
35.2	not assigned.unknown	ws00737_e12	no hits & (original description: clone=WS00737_E12 cluster=WS00737_E12 status=complete date=2009-03-31)
35.2	not assigned.unknown	ws00737_g05	no hits & (original description: clone=WS00737_G05 cluster=WS00737_G05 status=complete date=2009-03-31)
35.2	not assigned.unknown	ws00737_l08	no hits & (original description: clone=WS00737_L08 cluster=WS00737_L08 status=complete date=2009-03-31)
35.2	not assigned.unknown	ws00742_j02	no hits & (original description: clone=WS00742_J02 cluster=WS00742_J02 status=3 date=2009-03-31)
35.2	not assigned.unknown	ws00742_k17	no hits & (original description: clone=WS00742_K17 cluster=WS00742_K17 status=complete date=2009-03-31)
35.2	not assigned.unknown	ws00744_b15	no hits & (original description: clone=WS00744_B15 cluster=WS00744_B15 status=complete date=2009-03-31)
35.2	not assigned.unknown	ws00747_j09	no hits & (original description: clone=WS00747_J09 cluster=WS00747_J09 status=3 date=2009-03-31)
35.2	not assigned.unknown	ws00753_f12	no hits & (original description: clone=WS00753_F12 cluster=WS00753_F12 status=complete date=2009-03-31)
35.2	not assigned.unknown	ws00755_k06	no hits & (original description: clone=WS00755_K06 cluster=WS00755_K06 status=3 date=2009-03-31)
35.2	not assigned.unknown	ws00810_o13	no hits & (original description: clone=WS00810_O13 cluster=WS00810_O13 status=complete date=2009-03-31)
35.2	not assigned.unknown	ws00823_j05	no hits & (original description: clone=WS00823_J05 cluster=WS00823_J05 status=complete date=2009-03-31)
35.2	not assigned.unknown	ws00825_b13	no hits & (original description: clone=WS00825_B13 cluster=WS00825_B13 status=3 date=2009-03-31)
35.2	not assigned.unknown	ws00826_g15	no hits & (original description: clone=WS00826_G15 cluster=WS00826_G15 status=complete date=2009-03-31)
35.2	not assigned.unknown	ws00831_k04	no hits & (original description: clone=WS00831_K04 cluster=WS00831_K04 status=complete date=2009-03-31)
35.2	not assigned.unknown	ws00832_a03	no hits & (original description: clone=WS00832_A03 cluster=WS00832_A03 status=3 date=2009-03-31)
35.2	not assigned.unknown	ws00839_l05	no hits & (original description: clone=WS00839_L05 cluster=WS00839_L05 status=complete date=2009-03-31)
35.2	not assigned.unknown	ws0084_c23	no hits & (original description: clone=WS0084_C23 cluster=WS0084_C23 status=complete date=2009-03-31)
35.2	not assigned.unknown	ws00840_i11	no hits & (original description: clone=WS00840_I11 cluster=WS00840_I11 status=complete date=2009-03-31)
35.2	not assigned.unknown	ws0087_d10	no hits & (original description: clone=WS0087_D10 cluster=WS0087_D10 status=complete date=2009-03-31)
35.2	not assigned.unknown	ws0261_a21	no hits & (original description: clone=WS0261_A21 cluster=WS0261_A21 status=complete date=2009-06-06)
35.2	not assigned.unknown	ws02623_i24	no hits & (original description: clone=WS02623_I24 cluster=WS02623_I24 status=3 date=2009-03-31)
35.2	not assigned.unknown	ws02624_e11	no hits & (original description: clone=WS02624_E11 cluster=WS02624_E11 status=complete date=2009-03-31)
35.2	not assigned.unknown	ws0312_g10	no hits & (original description: clone=WS0312_G10 cluster=WS0312_G10 status=complete date=2009-03-31)
35.2	not assigned.unknown	ws03211_j03	no hits & (original description: clone=WS03211_J03 cluster=WS03211_J03 status=3 date=2009-03-31)
35.2	not assigned.unknown	ws03212_k10	no hits & (original description: clone=WS03212_K10 cluster=WS03212_K10 status=3 date=2009-03-31)
35.2	not assigned.unknown	ws03214_b18	no hits & (original description: clone=WS03214_B18 cluster=WS03214_B18 status=complete date=2009-03-31)
35.2	not assigned.unknown	ws03218_i18	no hits & (original description: clone=WS03218_I18 cluster=WS03218_I18 status=complete date=2009-03-31)
35.2	not assigned.unknown	ws03219_g02	no hits & (original description: clone=WS03219_G02 cluster=WS03219_G02 status=complete date=2009-03-31)
35.2	not assigned.unknown	ws0322_l08	no hits & (original description: clone=WS0322_L08 cluster=WS0322_L08 status=complete date=2009-03-31)
35.2	not assigned.unknown	ws03220_a12	no hits & (original description: clone=WS03220_A12 cluster=WS03220_A12 status=complete date=2009-03-31)
35.2	not assigned.unknown	ws03221_l06	(at5g20640 : 142.0) Protein of unknown function (DUF567)
35.2	not assigned.unknown	ws03223_e02	no hits & (original description: clone=WS03223_E02 cluster=WS03223_E02 status=complete date=2009-03-31)
35.2	not assigned.unknown	ws03225_g23	no hits & (original description: clone=WS03225_G23 cluster=WS03225_G23 status=complete date=2009-11-25)
35.2	not assigned.unknown	ws0324_h15	no hits & (original description: clone=WS0324_H15 cluster=WS0324_H15 status=3 date=2009-03-31)
35.2	not assigned.unknown	ws0328_i16	no hits & (original description: clone=WS0328_I16 cluster=WS0328_I16 status=complete date=2009-03-31)
35.2	not assigned.unknown	ws0341_f12	(at4g28100 : 211.0) unknown protein
35.2	not assigned.unknown	ws0342_e05	no hits & (original description: clone=WS0342_E05 cluster=WS0342_E05 status=3 date=2009-11-25)
35.2	not assigned.unknown	ws0347_m17	no hits & (original description: clone=WS0347_M17 cluster=WS0347_M17 status=3 date=2009-03-31)

## Sheet: Table_S6
Gene ID	TF family	Sequence Description	InterPro Classification	Linkage Group	Position (cM)	Gene abbrevation (from Arabidopsis thaliana)	TAIR accession	Known role in PCs metabolism (Arabidopsis thaliana)	Populus genome	Norway spruce (Nemesio-Gorritz et al., 2017)	Opposite expression profile (our study)	Gallocatechin (logFC)	Taxifolin glucoside (logFC)	Neolignan-2 (logFC)	Piceid (logFC)	Procyanidin B1 (logFC)
GQ04006_L11	bHLH	basic helix-loop-helix protein A	Transcription factor MYC/MYB N-terminal	LG04	117.17	TT8,BHLH42	AT4G09820.1		Potri.002G054100.1		no	-	-	-0.258548	-	-
GQ03204_O11	bZIP	bZIP transcription factor 44-like isoform X1	Leucine-rich repeat domain superfamily	-	-	AtbZIP44,bZIP44	AT1G75390.1		Potri.005G231300.1		no	-	0.395428	-	-	-
GQ03812_D11	AP2-EREBP	AP2-like ethylene-responsive transcription factor At1g16060	AP2/ERF domain superfamily	LG05	83.91	WRI1,WRI,ASML1,ATWRI1	AT3G54320.1		Potri.003G185300.1		no	-	1.00714	-	-	-
GQ0197_H14	MYB	transcription factor MYB44-like	PAR1	LG11	144.1	MYB77	AT3G50060.1		Potri.008G070900.1		no	0.429941	-	-	-	-
GQ0255_K05	MYB	transcription factor MYB41-like	Peptidase S8/S53 domain superfamily	LG09	132.35	AtMYB93,MYB93	AT1G34670.1		Potri.004G033100.1		no	-	0.854104	-	-	-
GQ03211_E12	MYB	myb family transcription factor PHL7	Protein kinase-like domain superfamily	-	-	myb-like	AT2G01060.1		Potri.016G001100.1		no	-0.153583	-	-	-	-
GQ03612_H07	MYB	transcription factor MYB8-like	PPM-type phosphatase domain superfamily	LG07	65.6	ATMYB4,MYB4	AT4G38620.1	TT8 interagit avec MYB4; https://www.ncbi.nlm.nih.gov/gene/826571	Potri.004G174400.1		no	-	0.676565	-	-	-
GQ03617_M11	MYB	transcription factor MYB4-like	Ankyrin repeat-containing domain superfamily	-	-	MYB36,AtMYB36	AT5G57620.1		Potri.007G007900.1		no	-	0.651407	-	-	-
GQ04002_F03	MYB	transcription factor TT2-like	Leucine-rich repeat domain superfamily	LG02	142.2	ATMYB34,ATR1,MYB34	AT5G60890.1		Potri.006G221800.1	PaMYB31	no	-	1.04876	-	-	-
GQ03112_H13	NAC	NAC domain-containing protein 75	NAC domain superfamily	LG02	72.75	anac075,NAC075	AT4G29230.1		Potri.018G068700.1		no	-	0.46838	-	-	-
GQ03218_J14	NAC	chaperone protein ClpB1	NAC domain superfamily	LG08	16.01	ATHSP101,HSP101,HOT1	AT1G74310.1	HSP101 is involved in thermotolerance (https://pubmed.ncbi.nlm.nih.gov/7866032/)	Potri.015G057000.1		no	1.08269	-	-	-	-
GQ03919_D04	NAC	NAC domain-containing protein 86-like	NA	-	-	anac028,NAC028	AT1G65910.1		Potri.004G081000.1		no	0.229792	-	-	-	-
GQ0206_A14	other	elongation factor 1-alpha-like isoform X1	Transcription factor GTP-binding domain	-	-	GTP	AT5G60390.1		Potri.006G130900.1		no	4.23752	-	-	-	-
GQ03511_H03	other	zeaxanthin epoxidase, chloroplastic-like	Transcription factor TGA like domain	-	-	-	-				no	0.362487	-	-	-	-
GQ03604_B07	other	transcription factor LHW-like isoform X4	TRAF-like	-	-	LHW	AT2G27230.1		Potri.001G216900.1		no	-	-	-0.354896	-	-
GQ03609_I03	other	transcription factor FER-LIKE IRON DEFICIENCY-INDUCED TRANSCRIPTION FACTOR	Small auxin-up RNA	-	-	SCRM2,ICE2	AT1G12860.1	ICE2 is Involved in Cold Acclimation Which Determines Freezing Tolerance in Arabidopsis Thaliana (https://pubmed.ncbi.nlm.nih.gov/19026725/)	Potri.T155900.1		no	-	0.72961	-	-	-
GQ01312_N15	WRKY	probable WRKY transcription factor 14	NAD(P)-binding domain superfamily	-	-	WRKY65,ATWRKY65	AT1G29280.1		Potri.001G460600.1		no	-	0.818556	-	-	-
GQ0196_H01	WRKY	probable WRKY transcription factor 57	WRKY domain superfamily	LG08	10.33	WRKY57,ATWRKY57	AT1G69310.1	WRKY57 Confers Drought Tolerance in Arabidopsis (https://pubmed.ncbi.nlm.nih.gov/22930734/), and Affects the Expression of Jasmonate ZIM-Domain Genes Transcriptionally to Compromise Botrytis Cinerea Resistance (https://pubmed.ncbi.nlm.nih.gov/27268959/)	Potri.008G094000.1		no	-	0.545782	-	-	-
GQ03230_M23	WRKY	probable WRKY transcription factor 69	WRKY domain	-	-	WRKY35,MEE24,AtWRKY35	AT2G34830.1		Potri.002G195300.1		no	-	0.532569	-	-	-
GQ03815_E15	WRKY	uncharacterized protein LOC112282613	WRKY domain superfamily	-	-	unknown	AT1G52155.1		Potri.001G187300.1		no	-	0.550671	-	-	-
GQ0204_D17	Alfin-like	PHD finger protein ALFIN-LIKE 4-like isoform X1	Alfin,Zinc finger RING/FYVE/PHD-type,Zinc finger PHD-finger,Zinc finger PHD-finger,Zinc finger PHD-finger,Zinc finger PHD-finger,Zinc finger PHD-finger,Zinc finger PHD-type conserved site,Zinc finger PHD-finger,Zinc finger PHD-finger,Zinc finger FYVE/PHD-type	LG10	43.2	AL3	AT3G42790.1	AL5 Suppresses Multiple Negative Factors to Confer Abiotic Stress Tolerance in Arabidopsis (https://pubmed.ncbi.nlm.nih.gov/25619813/)	Potri.018G050200.1		no	0.236972	-	-	-	-
GQ03917_I16	C2H2	protein SENSITIVE TO PROTON RHIZOTOXICITY 1	S-adenosyl-L-methionine-dependent methyltransferase	LG06	139.22	STOP1	AT1G34370.2		Potri.007G094100.1		no	0.247412	-	-	-	-
GQ03612_P18	CCAAT	histone-fold-containing protein	Histone H2A	-	-	HTA5,H2AXA,G-H2AX,GAMMA-H2AX	AT1G08880.1		Potri.005G040700.1		no	-	-	-	-	0.464561
GQ03001_C20	FHA	FHA domain-containing protein FHA2-like	Forkhead-associated (FHA) domain	-	-	SMAD/FHA	AT3G07220.1		Potri.002G245900.1		no	0.314559	-	-	-	-
GQ0203_O13	HB	HDZip I protein	Protein kinase-like domain superfamily	LG10	123.97	ATHB-3,HAT7,ATHB3,HB-3	AT5G15150.1		Potri.008G148200.1		no	-	1.50163	-	-	-
GQ03514_J12	LOB	LOB domain-containing protein 11	P-loop containing nucleoside triphosphate hydrolase	-	-	LBD1	AT1G07900.1		Potri.008G043900.1		no	-	-	-1.51224	-	-
GQ03318_G11	Orphans	two-component response regulator ARR5-like	Signal transduction response regulator receiver domain	-	-	ARR17,RR17	AT3G56380.1		Potri.006G041100.1		no	-0.562978	-	-	-	-
GQ02814_C01	PHD	uncharacterized protein LOC8262542	Cytochrome b561/ferric reductase transmembrane	-	-	RING/FYVE/PHD	AT2G19260.1		Potri.018G142300.1		no	0.235957	-	-	-	-
GQ03225_D09	AP2-EREBP	ethylene-responsive transcription factor ERF039-like	AP2/ERF domain	-	-	TINY2	AT5G11590.1		Potri.002G141200.1		yes	-0.526964	1.08068	-	-	-
GQ03308_J05	AP2-EREBP	AP2-like ethylene-responsive transcription factor At1g16060	AP2/ERF domain	-	-	WRI1,WRI,ASML1,ATWRI1	AT3G54320.1		Potri.003G185300.1		yes	-1.53247	1.34055	-	-	-
GQ01301_E17	bHLH	transcription factor bHLH147-like	Nucleophile aminohydrolases N-terminal	-	-				Potri.008G103500.1		yes	-1.00386	1.02662	-	-	-
GQ03204_O05	MYB	transcription factor RAX3-like	Homeobox-like domain superfamily	LG04	52.78	ATMYB68,MYB68	AT5G65790.1		Potri.007G007900.1		yes	-1.32159	1.32027	-	-	-
GQ03719_G10	MYB	MYBPA1 protein	SANT/Myb domain	LG08	67.79	ATMYB3,MYB3	AT1G22640.1	MYB3 Interacts with corepressors LNK1 and LNK2 in Phenylpropanoid Biosynthesis (https://pubmed.ncbi.nlm.nih.gov/28483877/)	Potri.002G173900.1	PaMYB33	yes	-1.00966	1.05247	-	-	-
GQ04006_H12	MYB	myb-related protein 308	P-loop containing nucleoside triphosphate hydrolase	LG05	72.12	ATMYB4,MYB4	AT4G38620.1		Potri.010G114000.1		yes	-1.10104	1.27873	-	-	-
WS0347_M17	MYB	transcription factor MYB3	Glycoside hydrolase superfamily	-	-	AtMYB6,MYB6	AT4G09460.1		-		yes	-1.13276	1.26819	-	-	-
GQ03304_E19	WRKY	probable WRKY transcription factor 75	WRKY domain superfamily	LG08	32.16	WRKY75,ATWRKY75	AT5G13080.1	Positive regulator of disease defense (https://pubmed.ncbi.nlm.nih.gov/19470657/)	Potri.001G058800.1		yes	-1.06071	1.10762	-	-	-
WS03225_D13	DBP	probable protein phosphatase 2C 22 isoform X2	PPM-type phosphatase domain superfamily	-	-	AtDBP1,DBP1	AT2G25620.1	DBP1 Nucleates a Protein Network With a Role in Regulating Plant Defense (https://pubmed.ncbi.nlm.nih.gov/24595057/)	Potri.018G033000.1		yes	-0.639895	0.593492	-	-	-
GQ01301_C19	LOB	LOB domain-containing protein 15	Galactose-binding-like domain superfamily	LG11	141.71	LBD13	AT2G30340.1		Potri.013G081200.1		yes	-1.0275	1.13425	-	-	-
GQ02902_P24	SWI/SNF-BAF60b	upstream activation factor subunit spp27	SWIB/MDM2 domain	LG12	7.46	SWIB	AT4G22360.1		Potri.005G134500.1		yes	-1.17915	1.26458	-	-	-
GQ0164_N16	TUB	tubby-like protein 8	Tubby C-terminal	LG12	84.05	AtTLP8,TLP8	AT1G16070.2		Potri.001G041400.1		yes	-1.065	1.0989	-	-	-

## Sheet: Table_S8
Gene ID	Detection method used in this study	Sequence Description	InterPro Classification	Climate conditions and adptative traits	Species	References
GQ0203_O13	DEG	HDZip I protein	Protein kinase-like domain superfamily
GQ03012_G23	QTL + DEG	uncharacterized protein LOC9649877	Protein of unknown function DUF1218	Temperature and precipitations	Picea glauca	Hornoy et al (2015)
GQ02829_I07	QTL	sucrose nonfermenting 4-like protein isoform X3	WD40-repeat-containing domain superfamily
GQ03107_A10	QTL	uncharacterized protein LOC112005293	Protein of unknown function DUF4228 plant
GQ03409_F16	QTL	histone H3.2	Histone H3/CENP-A
GQ03507_D06	QTL	non-specific lipid-transfer protein-like 1	SCP2 sterol-binding domain
GQ03907_D16	QTL	transcription factor bHLH70-like isoform X1	Helix-loop-helix DNA-binding domain superfamily
GQ03005_C08	QTL	probable leucine-rich repeat receptor-like protein kinase	Leucine-rich repeat
GQ03301_H24	QTL	protein SEH1	WD40/YVTN repeat-like-containing domain superfamily
GQ03507_B21	QTL	protein NSP-INTERACTING KINASE 3 isoform X2	Protein kinase-like domain superfamily
GQ01301_K10	DEG	disease resistance response protein 206 isoform X2	Dirigent protein	Cold acclimation	Picea sitchensis	Holliday et al. (2008)
GQ02806_B15	DEG	sucrose synthase 4-like	Glycosyl transferase family 1
GQ02820_L01	DEG	phospholipase A2-alpha	Phospholipase A2 domain superfamily
GQ03004_G22	DEG	phenylalanine ammonia-lyase	Phenylalanine ammonia-lyase shielding domain superfamily
GQ03203_M11	DEG	galactinol synthase 1-like	Nucleotide-diphospho-sugar transferases
GQ03218_C17	DEG	galactinol synthase 1-like	Nucleotide-diphospho-sugar transferases
GQ03617_O20	DEG	sucrose synthase 4-like	Glycosyl transferase family 1
GQ03916_A16	DEG	hydrophobic protein RCI2B-like	Proteolipid membrane potential modulator
WS0322_G20	DEG	4-coumarate--CoA ligase 2	B-cell receptor-associated protein 29/31
GQ04112_C19	QTL + DEG	expansin-like A2	Expansin/Lol pI
GQ03701_M12	QTL	leucoanthocyanidin reductase-like	NmrA-like domain
GQ03417_N02	QTL	transcription factor KUA1-like isoform X1	SANT/Myb domain
GQ03003_J05	QTL	36.4 kDa proline-rich protein	Hydrophobic seed protein domain
GQ03007_B12	QTL	acyl-lipid (9-3)-desaturase-like	Fatty acid desaturase domain
GQ02824_J22	QTL	serine carboxypeptidase-like 50	Peptidase S10 serine carboxypeptidase
GQ03115_I09	QTL	aspartic proteinase A1-like	Saposin
GQ04108_O24	QTL	CBL-interacting protein kinase 23	Translation protein beta-barrel domain superfamily
GQ0164_N16	DEG	tubby-like protein 8	Tubby C-terminal	Bud phenology	Picea glauca	Pelgas et al. (2011)
GQ0203_O13	DEG	HDZip I protein	Protein kinase-like domain superfamily
GQ0204_D17	DEG	PHD finger protein ALFIN-LIKE 4-like isoform X1	Alfin
GQ0207_I07	DEG	probable BOI-related E3 ubiquitin-protein ligase 3	Expansin cellulose-binding-like domain superfamily
GQ03812_D11	DEG	AP2-like ethylene-responsive transcription factor At1g16060	AP2/ERF domain superfamily
GQ0082_B18	QTL + DEG	flavonol synthase/flavanone 3-hydroxylase-like	Isopenicillin N synthase-like
GQ0203_O13	DEG	HDZip I protein	Protein kinase-like domain superfamily	Bud formation related to the passage into autumn	Picea glauca	Kayal et al. (2011)
GQ0014_J23	DEG	mitochondrial amidoxime reducing component 2-like	MOSC N-terminal beta barrel
GQ0035_F19	DEG	probable plastid-lipid-associated protein 6, chloroplastic isoform X1	Plastid lipid-associated protein/fibrillin conserved domain
GQ0195_O07	DEG	protein antagonist of like heterochromatin protein 1-like	Harbinger transposase-derived nuclease domain
GQ0198_G11	DEG	zinc transporter 11	Zinc/iron permease
GQ02010_K17	DEG	NADPH-dependent aldehyde reductase-like protein, chloroplastic	Short-chain dehydrogenase/reductase SDR
GQ02011_G16	DEG	PREDICTED: uncharacterized protein LOC102583227	NA
GQ0258_A23	DEG	NA	NA
GQ02811_N01	DEG	ribosome biogenesis protein NSA2 homolog	Ribosomal protein S8e/ribosomal biogenesis NSA2
GQ03105_F19	DEG	acyl-CoA-binding protein isoform X2	Acyl-CoA-binding protein ACBP
GQ03201_A19	DEG	probable aminotransferase ACS12	Pectin lyase fold/virulence factor
GQ03206_K20	DEG	predicted protein	Methyltransferase FkbM
GQ03217_P17	DEG	synaptotagmin-2 isoform X2	C2 domain
GQ03237_C22	DEG	class IV endochitinase precursor	Rossmann-like alpha/beta/alpha sandwich fold
GQ03412_L10	DEG	probable protein phosphatase 2C 33	PPM-type phosphatase domain
GQ04105_L05	DEG	protein DMR6-LIKE OXYGENASE 2	Isopenicillin N synthase-like
GQ0082_B18	QTL + DEG	flavonol synthase/flavanone 3-hydroxylase-like	Phloem protein 2-like
GQ0073_O14	QTL + DEG	salicylic acid-binding protein 2-like isoform X1	Alpha/beta hydrolase fold-1
GQ02011_C07	QTL + DEG	uncharacterized protein LOC112749298	Protein of unknown function DUF4228 plant
GQ03012_G23	QTL + DEG	uncharacterized protein LOC9649877	Protein of unknown function DUF1218
